# Supplementary material for: Comparison of a human neuronal model proteome upon Japanese encephalitis or West Nile Virus infection and potential role of mosquito saliva in neuropathogenesis
Source: PLoS One. 2020 May 6;15(5):e0232585. doi: 10.1371/journal.pone.0232585 (PMC7202638; doi:10.1371/journal.pone.0232585)
Supplement: S1 Table — Proteins are sorted according to the fold change in the JEV- (or secondly in WNV-) infected cells compared to the Mock. (XLSX) [file pone.0232585.s005.xlsx]

## Sheet: Up-regulated
Effect	Uniprot #	GeneID #	Gene symbol	Name	Clusters	JEV/Mock FC (adj. pValue)	WNV/Mock FC (adj. pValue)
Up-regulated during JEV infection	P32886	1489713	N/A	JEV genomic polyprotein		65.95 (0.00E+00)
	Q5EBM0-4	129607	CMPK2	UMP-CMP kinase 2, mitochondrial	Nucleotide-binding	3.82 (3.25E-02)
	O60664	10226	PLIN3	Perilipin-3	Cell-cell adhesion	1.82 (1.81E-06)
	P11047	3915	LAMC1	Laminin subunit gamma-1	Collagen metabolism, EGF-like domain, Extracellular matrix org., Glycoprotein	1.80 (5.28E-06)
	Q9BXJ9	80155	NAA15	N-alpha-acetyltransferase 15, NatA auxiliary subunit	Tetratricopeptide repeat, Transcription regulation	1.78 (1.80E-02)
	O00622	3491	CYR61	Protein CYR61	Glycoprotein, Nucleotide-binding	1.76 (1.82E-02)
	Q9Y520-4	23215	PRRC2C	Protein PRRC2C		1.76 (1.16E-02)
	Q9Y3Z3	25939	SAMHD1	Deoxynucleoside triphosphate triphosphohydrolase SAMHD1	Innate immunity	1.74 (1.58E-05)
	F8VVL1	8562	DENR	Density-regulated protein		1.66 (2.90E-02)
	Q9UNF0-2	11252	PACSIN2	Protein kinase C and casein kinase substrate in neurons protein 2	Cell-cell adhesion	1.66 (2.26E-02)
	P61769	567	B2M	Beta-2-microglobulin	Glycoprotein, Immunoglobulin domain, Innate immunity	1.64 (1.49E-02)
	P11387	7150	TOP1	DNA topoisomerase 1		1.58 (3.34E-02)
	Q7Z2W4	56829	ZC3HAV1	Zinc finger CCCH-type antiviral protein 1	Cell-cell adhesion, Lysosome, Innate immunity	1.53 (1.86E-03)
	Q12765	9805	SCRN1	Secernin-1		1.52 (1.73E-05)
	P61254	6154	RPL26	60S ribosomal protein L26		1.51 (3.84E-02)
	Q9H3K6	552900	BOLA2	BolA-like protein 2		1.51 (1.91E-02)
	Q9C0C9	63893	UBE2O	E2/E3 hybrid ubiquitin-protein ligase UBE2O	Nucleotide-binding	1.51 (1.54E-04)
Up-regulated during both JEV and WNV infection	P09914	3434	IFIT1	Interferon-induced protein with tetratricopeptide repeats 1	Innate immunity, Tetratricopeptide repeat	13.60 (1.34E-13)	7.838 (2.36E-09)
	O14879	3437	IFIT3	Interferon-induced protein with tetratricopeptide repeats 3	Innate immunity, Tetratricopeptide repeat	12.31 (0.00E+00)	6.944 (3.20E-13)
	P05161	9636	ISG15	Ubiquitin-like protein ISG15	Anchored protein, Innate immunity	9.08 (7.93E-09)	4.59 (4.85E-05)
	Q9Y6K5	4940	OAS3	2'-5'-oligoadenylate synthase 3	Innate immunity, Nucleotide-binding, Transmembrane protein	5.32 (0.00E+00)	3.17 (0.00E+00)
	P42224	6772	STAT1	Signal transducer and activator of transcription 1-alpha/beta	Cell-cell adhesion, Innate immunity, Transcription regulation	3.96 (0.00E+00)	2.49 (0.00E+00)
	Q9BQE5	23780	APOL2	Apolipoprotein L2	Transmembrane protein	3.04 (9.67E-04)	2.13 (4.43E-02)
	Q13325	24138	IFIT5	Interferon-induced protein with tetratricopeptide repeats 5	Innate immunity, Tetratricopeptide repeat, Transmembrane protein	2.98 (5.96E-11)	1.93 (6.50E-05)
	Q8WUP2-3	54751	FBLIM1	Filamin-binding LIM protein 1		2.96 (4.13E-02)	2.94 (4.26E-02)
	Q5K651	54809	SAMD9	Sterile alpha motif domain-containing protein 9		2.61 (9.24E-05)	2.11 (4.97E-04)
	Q9NUQ6-2	26010	SPATS2L	SPATS2-like protein		2.47 (2.95E-09)	2.02 (2.37E-06)
	Q00978	10379	IRF9	Interferon regulatory factor 9	Innate immunity, Transcription regulation	2.38 (1.20E-02)	3.23 (1.69E-03)
	O95486	10802	SEC24A	Protein transport protein Sec24A		1.95 (1.03E-03)	1.71 (5.77E-03)
	Q14331	2483	FRG1	Protein FRG1	mRNA processing	1.81 (2.77E-02)	2.08 (1.59E-02)
	P84077	375	ARF1	ADP-ribosylation factor 1	Nucleotide-binding, Transmembrane protein	1.79 (1.06E-02)	1.71 (2.01E-02)
	P62942	2280	FKBP1A	Peptidyl-prolyl cis-trans isomerase FKBP1A	Extracellular matrix org., Transmembrane protein	1.79 (1.33E-02)	1.80 (1.19E-02)
	Q9UG63	10061	ABCF2	ATP-binding cassette sub-family F member 2	Nucleotide-binding	1.75 (2.01E-03)	1.73 (3.63E-03)
	Q16222-3	6675	UAP1	UDP-N-acetylhexosamine pyrophosphorylase		1.73 (1.76E-04)	1.96 (5.71E-07)
	P15104	2752	GLUL	Glutamine synthetase	Nucleotide-binding	1.60 (6.69E-03)	1.81 (2.02E-03)
	P67809	4904	YBX1	Nuclease-sensitive element-binding protein 1	mRNA processing, Transcription regulation	1.58 (7.28E-07)	1.66 (3.56E-08)
	Q9H223	30844	EHD4	EH domain-containing protein 4	Cell-cell adhesion, Kinase, Nucleotide-binding, Transmembrane protein	1.58 (4.56E-03)	1.56 (1.27E-02)
Up-regulated during WNV infection	P06935	912267	N/A	WNV genomic polyprotein			271.78 (3.88E-04)
	Q6GMV3	391356	PTRHD1	Putative peptidyl-tRNA hydrolase PTRHD1			4.22 (3.58E-02)
	Q5QNY5	5824	PEX19	Peroxisomal biogenesis factor 19	Transmembrane		3.35 (1.43E-03)
	Q96C90	26472	PP1R14B	Protein phosphatase 1 regulatory subunit 14B			2.21 (1.43E-02)
	P0DMV8/9	3303	HSPA1A	Heat shock 70 kDa protein 1A	Cell-cell adhesion, Nucleotide-binding		2.03 (4.86E-11)
	Q9Y6G9	51143	YNC1LI1	Cytoplasmic dynein 1 light intermediate chain 1	Nucleotide-binding		2.01 (2.58E-02)
	Q8TDX7	140609	NEK7	Serine/threonine-protein kinase Nek7	Kinase, Nucleotide-binding		1.99 (8.66E-03)
	Q9BUF5	84617	TUBB6	Tubulin beta-6 chain	Nucleotide-binding		1.96 (2.40E-02)
	O95817	9531	BAG3	BAG family molecular chaperone regulator 3	Cell-cell adhesion		1.96 (6.14E-03)
	O00592-2	5420	PODXL	Podocalyxin	Glycoprotein, Transmembrane		1.77 (1.43E-02)
	P04792	3315	HSPB1	Heat shock protein beta-1			1.72 (1.27E-05)
	Q86XZ4	65244	SPATS2	Spermatogenesis-associated serine-rich protein 2			1.71 (1.87E-08)
	Q14157-1	9898	UBAP2L	Ubiquitin-associated protein 2-like			1.71 (3.18E-03)
	P18085	378	ARF4	ADP-ribosylation factor 4	Nucleotide-binding, Transmembrane		1.68 (9.63E-04)
	Q7L2H7	10480	EIF3M	Eukaryotic translation initiation factor 3 subunit M			1.64 (2.91E-03)
	Q9Y281	1073	CFL2	Cofilin-2			1.63 (2.91E-03)
	P52788	6611	SMS	Spermine synthase			1.63 (4.68E-02)
	P04083	301	ANXA1	Annexin A1	Cell-cell adhesion, Innate immunity, Transmembrane		1.62 (4.09E-03)
	Q5SW79	9859	CEP170	Centrosomal protein of 170 kDa	Transmembrane		1.61 (7.45E-06)
	Q9NYL2-2	51776	ZAK	Mitogen-activated protein kinase kinase kinase MLT	Kinase, Nucleotide-binding		1.60 (3.91E-02)
	P78417	9446	GSTO1	Glutathione S-transferase omega-1			1.58 (2.17E-03)
	Q9UN86-2	9908	G3BP2	Ras GTPase-activating protein-binding protein 2			1.57 (1.33E-02)
	Q9BX40	149986	LSM14B	Protein LSM14 homolog B			1.57 (6.22E-03)
	Q00341	3069	HDLBP	Vigilin	Cell-cell adhesion		1.57 (1.46E-08)
	O00299	1192	CLIC1	Chloride intracellular channel protein 1	Cell-cell adhesion, Transmembrane		1.57 (1.08E-03)
	Q96HC4	10611	PDLIM5	PDZ and LIM domain protein 5	Cell-cell adhesion, Transmembrane		1.57 (1.53E-04)
	P08243-3	440	ASNS	Asparagine synthetase [glutamine-hydrolyzing]	Nucleotide-binding		1.55 (2.43E-03)
	Q96S44	112858	TP53RK	TP53-regulating kinase	Kinase, Nucleotide-binding		1.53 (1.00E-02)
	Q01995	6876	TAGLN	Transgelin			1.52 (1.36E-02)
	O60506	10492	SYNCRIP	Heterogeneous nuclear ribonucleoprotein Q	mRNA processing		1.51 (1.27E-04)
	R4GNH3	5702	PSMC3	26S protease regulatory subunit 6A	Nucleotide-binding		1.49 (1.21E-02)
	P49591	6301	SARS	Serine--tRNA ligase, cytoplasmic	Nucleotide-binding		1.49 (2.74E-02)
