# Supplementary material for: Comparison of a human neuronal model proteome upon Japanese encephalitis or West Nile Virus infection and potential role of mosquito saliva in neuropathogenesis
Source: PLoS One. 2020 May 6;15(5):e0232585. doi: 10.1371/journal.pone.0232585 (PMC7202638; doi:10.1371/journal.pone.0232585)
Supplement: S2 Table — Proteins are sorted according to the fold change in the JEV- (or secondly in WNV-) infected cells. (XLSX) [file pone.0232585.s006.xlsx]

## Sheet: Down-regulated
Effect	Uniprot #	GeneID #	Gene symbol	Name	Clusters	JEV/Mock FC (adj. pValue)	WNV/Mock FC (adj. pValue)		Cluster JEV	Cluster WNV
Down-regulated during JEV infection	Q99797	4285	MIPEP	Mitochondrial intermediate peptidase	Metalloprotease	7.84 (1.53E-03)
	P21810	633	BGN	Biglycan	Extracellular matrix org., Glycoprotein, Leucine-rich repeat	3.21 (4.36E-02)
	Q8WZ42-5	7273	TTN	Titin	Immunoglobulin domain, Nucleotide-binding, Tetratricopeptide repeat	3.12 (2.25E-02)
	O14657	27348	TOR1B	Torsin-1B	Glycoprotein, Nucleotide-binding	3.09 (6.62E-03)
	P55083	4239	MFAP4	Microfibril-associated glycoprotein 4	Extracellular matrix org., Glycoprotein	2.95 (6.07E-03)
	O75063	9917	FAM20B	Glycosaminoglycan xylosylkinase	Glycoprotein, Nucleotide-binding, Transmembrane protein	2.70 (3.24E-02)
	Q9P032	29078	NDUFAF4	NADH dehydrogenase [ubiquinone] 1 alpha subcomplex assembly factor 4		2.37 (2.00E-02)
	Q13641	7162	TPBG	Trophoblast glycoprotein	Glycoprotein, Leucine-rich repeat, Transmembrane protein	2.36 (4.55E-02)
	Q86UV5-2	84196	USP48	Ubiquitin carboxyl-terminal hydrolase 48		2.24 (3.92E-02)
	P63218	2787	GNG5	Guanine nucleotide-binding protein G(I)/G(S)/G(O) subunit gamma-5	Anchored protein, Collagen metabolism	2.22 (4.35E-02)
	Q8N2F6-4	83787	ARMC10	Armadillo repeat-containing protein 10	Transmembrane protein	2.17 (8.89E-03)
	Q9UMX5	29937	NENF	Neudesin	Glycoprotein	2.14 (4.53E-02)
	P51884	4060	LUM	Lumican	Extracellular matrix org., Glycoprotein, Leucine-rich repeat	2.11 (4.35E-02)
	E9PJK1	975	CD81	CD81 antigen	Glycoprotein, Transmembrane protein	2.09 (1.56E-02)
	Q9Y4C2-2	9747	TCAF1	TRPM8 channel-associated factor 1		2.04 (1.59E-03)
	Q9BXY0	84549	MAK16	Protein MAK16 homolog		2.01 (4.24E-05)
	Q4VXZ8	26063	DECR2	Peroxisomal 2,4-dienoyl-CoA reductase		1.90 (9.74E-03)
	Q86WA6-2	670	BPHL	Valacyclovir hydrolase	Glycoprotein	1.90 (3.40E-02)
	O95400	10421	CD2BP2	CD2 antigen cytoplasmic tail-binding protein 2	mRNA processing	1.89 (4.56E-03)
	Q96TA2-3	10730	YME1L1	ATP-dependent zinc metalloprotease YME1L1	Metalloprotease, Nucleotide-binding, Transmembrane protein	1.84 (2.15E-07)
	Q56VL3	132299	OCIAD2	OCIA domain-containing protein 2		1.84 (3.31E-03)
	P24539	515	ATP5F1	ATP synthase F(0) complex subunit B1, mitochondrial	Transmembrane protein	1.84 (3.01E-02)
	Q9NRG7-2	56948	SDR39U1	Epimerase family protein SDR39U1		1.82 (4.56E-03)
	H7C4X9	23613	ZMYND8	Protein kinase C-binding protein 1		1.82 (4.65E-02)
	A6NKG5	388015	RTL1	Retrotransposon-like protein 1	Transmembrane protein	1.77 (6.32E-03)
	Q9Y2Q3	373156	GSTK1	Glutathione S-transferase kappa 1		1.76 (1.60E-04)
	Q709C8-3	54832	VPS13C	Vacuolar protein sorting-associated protein 13C		1.70 (1.20E-02)
	Q9NUP9	55327	LIN7C	Protein lin-7 homolog C		1.67 (2.60E-02)
	P30040	10961	ERP29	Endoplasmic reticulum resident protein 29	Glycoprotein	1.66 (4.89E-02)
	Q9H1B7	64207	IRF2BPL	Interferon regulatory factor 2-binding protein-like		1.65 (6.09E-03)
	P09525	307	ANXA4	Annexin A4		1.65 (1.60E-02)
	E9PEP6	8829	NRP1	Neuropilin-1	Glycoprotein, Transmembrane protein	1.63 (2.82E-02)
	Q9H6W3	79697	NO66	Bifunctional lysine-specific demethylase and histidyl-hydroxylase NO66	Transcription regulation	1.62 (4.56E-03)
	Q9BZE1	51253	MRPL37	39S ribosomal protein L37, mitochondrial		1.61 (1.59E-03)
	Q8WUH6	90488	TMEM263	Transmembrane protein 263	Glycoprotein, Transmembrane protein	1.61 (1.94E-02)
	K7EKE6	9361	LONP1	Lon protease homolog, mitochondrial	Nucleotide-binding	1.60 (7.11E-03)
	Q9Y3Y2-4	26097	CHTOP	Chromatin target of PRMT1 protein	Transcription regulation	1.57 (1.94E-03)
	P04181	4942	OAT	Ornithine aminotransferase, mitochondrial		1.57 (1.15E-04)
	P53634	1075	CTSC	Dipeptidyl peptidase 1	Glycoprotein, Lysosome	1.56 (9.44E-03)
	P23368	4200	ME2	NAD-dependent malic enzyme, mitochondrial		1.56 (7.60E-03)
	Q9NP81	54938	SARS2	Serine--tRNA ligase, mitochondrial	Nucleotide-binding	1.55 (2.36E-03)
	P21589	4907	NT5E	5'-nucleotidase	Anchored protein, Glycoprotein, Nucleotide-binding, Transmembrane protein	1.55 (3.96E-04)
	P07339	1509	CTSD	Cathepsin D	Collagen metabolism, Extracellular matrix org., Glycoprotein, Lysosome	1.54 (2.45E-03)
	Q5VT52-2	23248	RPRD2	Regulation of nuclear pre-mRNA domain-containing protein 2		1.54 (6.33E-04)
	Q99623	11331	PHB2	Prohibitin-2	Transcription regulation	1.52 (9.14E-03)
	P24928	5430	POLR2A	DNA-directed RNA polymerase II subunit RPB1	mRNA processing, Transcription regulation	1.51 (1.78E-04)
	P35221	1495	CTNNA1	Catenin alpha-1	Cell-cell adhesion, Glycoprotein	1.51 (1.54E-04)
	E9PKV2	63875	MRPL17	39S ribosomal protein L17, mitochondrial		1.50 (1.56E-02)
	O15031	23654	PLXNB2	Plexin-B2	Glycoprotein, Immunoglobulin domain, Transmembrane protein	1.50 (3.18E-03)
	O60313	4976	OPA1	Dynamin-like 120 kDa protein, mitochondrial	Nucleotide-binding, Transmembrane protein	1.50 (1.03E-02)
Down-regulated during both JEV and WNV infection	P81877-2	23635	SSBP2	Single-stranded DNA-binding protein 2		26.22 (2.60E-02)	15,05 (3.46E-02)
	P19021-2	5066	PAM	Peptidyl-glycine alpha-amidating monooxygenase	Glycoprotein, Transmembrane protein	5.05 (3.74E-02)	9,23 (2.02E-02)
	P02452	1277	COL1A1	Collagen alpha-1(I) chain	Extracellular matrix org., Collagen metabolism, Glycoprotein, Transmembrane protein	4.65 (0.00E+00)	2,96 (0.00E+00)		Extracellular matrix org.
	P08123	1278	COL1A2	Collagen alpha-2(I) chain	Extracellular matrix org., Collagen metabolism, Glycoprotein	4.29 (0.00E+00)	2,16 (5.21E-09)		Extracellular matrix org.
	P02461	1281	COL3A1	Collagen alpha-1(III) chain	Extracellular matrix org., Collagen metabolism, Glycoprotein	4.28 (0.00E+00)	2,16 (1.89E-11)		Extracellular matrix org.
	Q9H3M7	10628	TXNIP	Thioredoxin-interacting protein	Transcription regulation	4.13 (1.20E-04)	4,98 (1.82E-04)
	Q96CG8	115908	CTHRC1	Collagen triple helix repeat-containing protein 1	Extracellular matrix org., Collagen metabolism, Glycoprotein	3.98 (0.00E+00)	2,54 (0.00E+00)		Extracellular matrix org.
	O95864	9415	FADS2	Fatty acid desaturase 2	Transmembrane protein	3.41 (1.60E-12)	3,36 (3.20E-11)
	Q15113	5118	PCOLCE	Procollagen C-endopeptidase enhancer 1	Extracellular matrix org., Collagen metabolism, Glycoprotein	3.35 (0.00E+00)	1,81 (3.60E-08)		Extracellular matrix org.
	C9JEZ4	10602	CDC42EP3	Cdc42 effector protein 3	Transmembrane protein	3.09 (8.20E-05)	2,26 (1.88E-02)			Transmembrane protein
	O75094-2	6586	SLIT3	Slit homolog 3 protein	EGF-like domain, Glycoprotein, Leucine-rich repeat	2.97 (9.17E-03)	2,97 (9.06E-03)		Leucine-rich repeat
	O43854-2	10085	EDIL3	EGF-like repeat and discoidin I-like domain-containing protein 3	EGF-like domain, Extracellular matrix org., Glycoprotein	2.78 (0.00E+00)	3,18 (0.00E+00)		Extracellular matrix org.
	Q9Y6W5-2	10163	WASF2	Wiskott-Aldrich syndrome protein family member 2	Cell-cell adhesion	2.70 (8.79E-05)	2,62 (4.10E-05)
	P05067-7	351	APP	Amyloid beta A4 protein	Extracellular matrix org., Collagen metabolism, Glycoprotein, Transmembrane protein	2.62 (1.16E-02)	2,20 (2.01E-02)		Extracellular matrix org.
	P39060-2	80781	COL18A1	Collagen alpha-1(XVIII) chain	Extracellular matrix org., Collagen metabolism, Glycoprotein	2.41 (5.46E-09)	1,51 (1.43E-02)		Extracellular matrix org.
	Q92896	2734	GLG1	Golgi apparatus protein 1	Glycoprotein, Transmembrane protein	2.39 (3.74E-10)	2,28 (1.93E-08)
	Q5XKP0	125988	MIC13	MICOS complex subunit MIC13	Glycoprotein, Transmembrane protein	2.38 (3.09E-02)	2,35 (2.63E-02)
	Q8IV08	23646	PLD3	Phospholipase D3	Glycoprotein, Transmembrane protein	2.37 (6.87E-07)	2,65 (1.46E-08)
	P35052	2817	GPC1	Glypican-1	Anchored protein, Glycoprotein, Transmembrane protein	2.36 (1.71E-02)	2,59 (9.11E-03)			Transmembrane protein
	J3KMY5	10577	NPC2	Epididymal secretory protein E1	Glycoprotein, Lysosome	2.30 (1.24E-03)	1,95 (1.44E-02)
	Q9HB40	59342	SCPEP1	Retinoid-inducible serine carboxypeptidase	Glycoprotein	2.30 (1.75E-03)	2,35 (1.56E-03)
	B4E1J0	57326	PBXIP1	Pre-B-cell leukemia transcription factor-interacting protein 1	Transmembrane protein	2.26 (1.26E-07)	2,13 (4.24E-06)
	Q53EL6-2	27250	PDCD4	Programmed cell death protein 4		2.18 (1.06E-04)	1,82 (5.01E-03)
	P12109	1291	COL6A1	Collagen alpha-1(VI) chain	Extracellular matrix org., Collagen metabolism, Glycoprotein,	2.11 (4.15E-04)	1,70 (3.19E-02)		Extracellular matrix org.
	Q9Y5J9	26521	TIMM8B	Mitochondrial import inner membrane translocase subunit Tim8 B	Transmembrane protein	2.10 (4.08E-08)	2,10 (3.28E-08)			Transmembrane
	B4DKB2	1889	ECE1	Endothelin-converting enzyme 1	Glycoprotein, Metalloprotease, Transmembrane protein	2.01 (4.71E-03)	1,87 (3.35E-03)		Metalloprotease,
	P15884-2	6925	TCF4	Transcription factor 4	Transcription regulation	1.97 (2.25E-05)	1,82 (1.20E-04)
	Q9P2E7	57575	PCDH10	Protocadherin-10	Glycoprotein, Transmembrane protein	1.91 (3.18E-03)	1,63 (2.40E-02)
	Q12860-2	1272	CNTN1	Contactin-1	Anchored protein, Glycoprotein, Immunoglobulin domain, Transmembrane protein,	1.90 (3.26E-08)	1,51 (1.06E-03)			Transmembrane
	Q09028-3	5928	RBBP4	Histone-binding protein RBBP4	Transcription regulation	1.87 (9.80E-04)	1,67 (8.80E-03)
	B4E2V5	2040	STOM	Erythrocyte band 7 integral membrane protein	Transmembrane protein	1.87 (1.78E-04)	1,63 (4.12E-03)
	H7C3P4	2799	GNS	N-acetylglucosamine-6-sulfatase	Glycoprotein, Lysosome	1.86 (6.19E-04)	1,98 (1.20E-04)
	Q6EMK4	114990	VASN	Vasorin	EGF-like domain, Cell-cell adhesion, Glycoprotein, Immunoglobulin domain, Leucine-rich repeat, Transmembrane protein	1.86 (4.89E-02)	2,70 (3.63E-03)		Leucine-rich repeat
	O00115	1777	DNASE2	Deoxyribonuclease-2-alpha	Glycoprotein, Lysosome,	1.84 (7.54E-04)	1,84 (7.05E-04)
	Q6YHK3	135228	CD109	CD109 antigen	Anchored protein, Glycoprotein, Transmembrane protein	1.79 (2.15E-07)	1,52 (5.52E-04)			Transmembrane
	Q07954	4035	LRP1	Prolow-density lipoprotein receptor-related protein 1	EGF-like domain, Glycoprotein, Transmembrane protein	1.79 (0.00E+00)	2,18 (0.00E+00)
	P11117	53	ACP2	Lysosomal acid phosphatase	Lysosome, Glycoprotein, Transmembrane protein	1.77 (1.91E-03)	1,79 (1.66E-03)
	J3KQG4	2629	GBA	Glucosylceramidase	Glycoprotein, Lysosome, Transmembrane protein	1.72 (8.79E-05)	1,89 (1.27E-06)			Transmembrane
	P08473	4311	MME	Neprilysin	Collagen metabolism, Glycoprotein, Metalloprotease, Transmembrane protein	1.71 (4.32E-03)	1,52 (4.83E-02)		Metalloprotease,
	Q9NV96-2	55754	TMEM30A	Cell cycle control protein 50A	Glycoprotein, Transmembrane protein	1.69 (1.53E-03)	1,72 (1.10E-03)
	Q13011	1891	ECH1	Delta(3,5)-Delta(2,4)-dienoyl-CoA isomerase, mitochondrial		1.67 (1.03E-02)	1,51 (4.94E-02)
	H0Y9Y3	171024	SYNPO2	Synaptopodin-2		1.65 (1.47E-07)	2,09 (0.00E+00)
	O75934	10286	BCAS2	Pre-mRNA-splicing factor SPF27	mRNA processing	1.65 (1.47E-03)	1,56 (2.62E-03)
	P09619	5159	PDGFRB	Platelet-derived growth factor receptor beta	Collagen metabolism, Glycoprotein, Immunoglobulin domain, Kinase, Lysosome, Nucleotide-binding, Transmembrane protein	1.64 (1.69E-03)	1,82 (1.82E-04)			Kinase
	Q86UE4	92140	MTDH	Protein LYRIC	Transmembrane protein	1.63 (7.11E-03)	1,82 (4.65E-04)
	Q7Z5L9-2	359948	IRF2BP2	Interferon regulatory factor 2-binding protein 2	Transcription regulation	1.63 (2.54E-03)	1,68 (2.27E-03)
	Q9NYJ1	51287	COA4	Cytochrome c oxidase assembly factor 4 homolog, mitochondrial		1.58 (2.69E-03)	1,82 (7.26E-05)
	P07858	1508	CTSB	Cathepsin B	Collagen metabolism, Glycoprotein, Lysosome	1.57 (4.69E-02)	1,80 (4.87E-03)
	P23921	6240	RRM1	Ribonucleoside-diphosphate reductase large subunit	Kinase, Nucleotide-binding, Transmembrane protein	1.57 (3.27E-06)	1,56 (3.09E-06)			Kinase
	Q9H857	64943	NT5DC2	5'-nucleotidase domain-containing protein 2		1.56 (1.89E-02)	1,65 (4.01E-03)
	P35611-2	118	ADD1	Alpha-adducin	Cell-cell adhesion, Transmembrane protein	1.55 (4.35E-02)	1,70 (8.30E-03)			Transmembrane
Down-regulated during WNV infection	P33908	4121	MAN1A1	Mannosyl-oligosaccharide 1,2-alpha-mannosidase IA	Glycoprotein, Transmembrane		4.52 (4.01E-02)
	B4DWB0	80224	NUBPL	Iron-sulfur protein NUBPL	Glycoprotein, Nucleotide-binding		4.30 (3.39E-02)
	Q8N129	245812	CNPY4	Protein canopy homolog 4	Glycoprotein		3.65 (2.81E-02)
	H3BQR0	10073	SNUPN	Snurportin-1			3.10 (4.33E-02)
	Q16706	4124	MAN2A1	Alpha-mannosidase 2	Glycoprotein, Transmembrane		2.98 (3.58E-02)
	Q9Y294	25842	ASF1A	Histone chaperone ASF1A	Transcription regulation		2.93 (4.58E-02)
	Q9NRX1	56902	PNO1	RNA-binding protein PNO1			2.70 (4.97E-03)
	P07711	1514	CTSL	Cathepsin L1	Collagen metabolism, Glycoprotein, Lysosome		2.63 (4.66E-02)
	P38571-2	3988	LIPA	Lysosomal acid lipase/cholesteryl ester hydrolase	Glycoprotein, Lysosome		2.58 (1.19E-02)
	O00754-2	4125	MAN2B1	Lysosomal alpha-mannosidase	Glycoprotein, Lysosome		2.53 (6.58E-03)
	P28799	2896	GRN	Granulins	Glycoprotein		2.52 (1.44E-07)
	Q86TV2	5641	LGMN	Legumain	Glycoprotein, Lysosome		2.51 (3.63E-03)
	P49590	23438	HARS2	Probable histidine--tRNA ligase, mitochondrial	Nucleotide-binding		2.47 (1.33E-03)
	G3V5L1	4149	MAX	Protein max	Transcription regulation		2.39 (3.40E-02)
	Q99081	6938	TCF12	Transcription factor 12	Transcription regulation		2.33 (3.04E-02)
	Q9P0S9	51522	TMEM14C	Transmembrane protein 14C	Transmembrane		2.13 (1.05E-02)
	B1AKC9	2048	EPHB2	Ephrin type-B receptor 2	Glycoprotein, Immunoglobulin domain, Kinase, Nucleotide-binding, Transmembrane		2.07 (9.82E-03)
	P61758	7411	VBP1	Prefoldin subunit 3			2.07 (3.13E-05)
	P50897	5538	PPT1	Palmitoyl-protein thioesterase 1	Glycoprotein, Lysosome		2.06 (2.40E-02)
	Q9BRK5	51150	SDF4	45 kDa calcium-binding protein	Glycoprotein, Transmembrane		2.06 (3.15E-04)
	P21397-2	4128	MAOA	Amine oxidase [flavin-containing] A	Transmembrane		2.03 (3.30E-02)
	Q7Z2K8	114787	GPRIN1	G protein-regulated inducer of neurite outgrowth 1	Transmembrane		1.98 (7.26E-05)
	O43504	10542	LAMTOR5	Ragulator complex protein LAMTOR5	Collagen metabolism, Lysosome		1.95 (1.79E-02)
	Q13449	4045	LSAMP	Limbic system-associated membrane protein	Anchored protein, Glycoprotein, Immunoglobulin domain, Transmembrane		1.92 (6.55E-03)
	O95168	4710	NDUFB4	NADH dehydrogenase [ubiquinone] 1 beta subcomplex subunit 4	Transmembrane		1.88 (1.11E-02)
	Q99519	4758	NEU1	Sialidase-1	Glycoprotein, Kinase, Lysosome, Transmembrane		1.87 (4.65E-04)
	O75084	8324	FZD7	Frizzled-7	Glycoprotein, Transmembrane		1.86 (3.12E-02)
	P01303	4852	NPY	Pro-neuropeptide Y	Glycoprotein		1.83 (3.35E-03)
	P54802	4669	NAGLU	Alpha-N-acetylglucosaminidase	Glycoprotein, Lysosome		1.82 (3.04E-02)
	Q14258	7706	TRIM25	E3 ubiquitin/ISG15 ligase TRIM25	Cell-cell adhesion, Innate immunity, Transcription regulation		1.81 (3.02E-03)
	P10645	1113	CHGA	Chromogranin-A	Glycoprotein, Transmembrane		1.79 (7.38E-04)
	Q8N3V7-2	11346	SYNPO	Synaptopodin	Glycoprotein, Transmembrane		1.74 (3.85E-02)
	B4DJV5	11137	PWP1	Periodic tryptophan protein 1 homolog	Transcription regulation		1.74 (2.58E-02)
	Q9NYY8	22868	FASTKD2	FAST kinase domain-containing protein 2			1.69 (4.65E-02)
	Q99523	6272	SORT1	Sortilin	Anchored protein, Glycoprotein, Lysosome, Transmembrane		1.69 (3.90E-02)
	F8WF48	7095	SEC62	Translocation protein SEC62	Transmembrane		1.67 (9.49E-03)
	P09172	1621	DBH	Dopamine beta-hydroxylase	Collagen metabolism, Extracellular matrix org., Glycoprotein		1.66 (1.44E-07)
	Q6PJG6	221927	BRAT1	BRCA1-associated ATM activator 1	Glycoprotein		1.65 (1.43E-02)
	Q9BTY2	2519	FUCA2	Plasma alpha-L-fucosidase	Glycoprotein		1.64 (2.71E-02)
	Q92823-3	4897	NRCAM	Neuronal cell adhesion molecule	Glycoprotein, Immunoglobulin domain, Transmembrane		1.62 (1.56E-07)
	Q9Y3T9	26155	NOC2L	Nucleolar complex protein 2 homolog	Transcription regulation		1.62 (2.81E-02)
	Q6P179-3	64167	ERAP2	Endoplasmic reticulum aminopeptidase 2	Collagen metabolism, Glycoprotein, Innate immunity, Transmembrane,		1.61 (2.01E-02)
	Q96EY8	326625	MMAB	Cob(I)yrinic acid a,c-diamide adenosyltransferase, mitochondrial	Kinase, Nucleotide-binding		1.60 (1.44E-02)
	P11717	3482	IGF2R	Cation-independent mannose-6-phosphate receptor	Glycoprotein, Lysosome, Transmembrane		1.59 (5.77E-03)
	P12694	593	BCKDHA	2-oxoisovalerate dehydrogenase subunit alpha, mitochondrial			1.59 (4.09E-03)
	Q9BWM7	81855	SFXN3	Sideroflexin-3	Transmembrane		1.59 (2.33E-02)
	P10253	2548	GAA	Lysosomal alpha-glucosidase	Glycoprotein, Lysosome, Transmembrane		1.58 (2.79E-03)
	Q9NVS2	55168	MRPS18A	28S ribosomal protein S18a, mitochondrial			1.56 (1.24E-03)
	Q14669-4	9320	TRIP12	E3 ubiquitin-protein ligase TRIP12			1.54 (4.12E-03)
	Q13724-2	7841	MOGS	Mannosyl-oligosaccharide glucosidase	Glycoprotein, Transmembrane		1.52 (9.49E-03)
	Q8WXI9	57459	GATAD2B	Transcriptional repressor p66-beta	Transcription regulation		1.52 (6.30E-05)
	P56182	8568	RRP1	Ribosomal RNA processing protein 1 homolog A			1.51 (3.91E-02)
	Q9Y6M9	4715	NDUFB9	NADH dehydrogenase [ubiquinone] 1 beta subcomplex subunit 9	Transmembrane		1.51 (2.01E-02)
	Q8NBJ7	25870	SUMF2	Sulfatase-modifying factor 2	Collagen metabolism, Glycoprotein		1.51 (4.67E-03)
	Q08380	3959	LGALS3BP	Galectin-3-binding protein	Collagen metabolism, Glycoprotein		1.50 (4.41E-04)
	P35222	1499	CTNNB1	Catenin beta-1	Collagen metabolism, Glycoprotein, Transcription regulation, Transmembrane		1.50 (2.51E-07)
	Q5T3Q7	55127	HEATR1	HEAT repeat-containing protein 1			1.50 (3.72E-02)
	Q9NWU5	29093	MRPL22	39S ribosomal protein L22, mitochondrial			1.49 (3.83E-03)
	Q8WTT2	64318	NOC3L	Nucleolar complex protein 3 homolog			1.49 (2.40E-02)
	Q9BU76-4	79169	MMTAG2	Multiple myeloma tumor-associated protein 2			1.49 (1.33E-02)
