# Supplementary material for: Comparison of a human neuronal model proteome upon Japanese encephalitis or West Nile Virus infection and potential role of mosquito saliva in neuropathogenesis
Source: PLoS One. 2020 May 6;15(5):e0232585. doi: 10.1371/journal.pone.0232585 (PMC7202638; doi:10.1371/journal.pone.0232585)
Supplement: S3 Table — (XLSX) [file pone.0232585.s007.xlsx]

## Sheet: JEV combined
Extracellular matrix	Enrichment Score: 4.783105260583312				1281, 5118, 1291, 4239, P62942, 633, O00622, 10085, 4060, 1277, P11047, 80781, 1278, 1509, 351, 115908
Category	Term	Count	%	PValue	Genes	List Total	Pop Hits	Pop Total	Fold Enrichment	Bonferroni	Benjamini	FDR
GOTERM_CC_DIRECT	GO:0031012~extracellular matrix	14	10.071942446043165	3.418465497842426E-7	1281, 5118, 1291, 4239, P62942, 633, O00622, 10085, 4060, 1277, P11047, 80781, 1278, 1509	137	296	18224	6.291576247780627	7.759616931468649E-5	3.879883733215461E-5	4.3734189737465456E-4
GOTERM_BP_DIRECT	GO:0030198~extracellular matrix organization	10	7.194244604316546	2.466944727410852E-5	1281, 1291, 4060, 1277, 633, O00622, P11047, 80781, 1278, 351	133	196	16792	6.441614239680835	0.022826333104609242	0.011479050856588624	0.03864138193045985
UP_KEYWORDS	Extracellular matrix	10	7.194244604316546	5.903478397866249E-5	115908, 1281, 1291, 4239, 4060, 1277, 633, P11047, 80781, 1278	138	258	20581	5.7805302774969105	0.013370142942925156	0.0026884452538074033	0.0755531921460717
GOTERM_MF_DIRECT	GO:0005201~extracellular matrix structural constituent	6	4.316546762589928	1.4807452875590892E-4	1281, 4060, 1277, 633, P11047, 1278	128	67	16881	11.810401119402984	0.040473986620518265	0.020446013034768007	0.19550447479832478
Innate immunity	Enrichment Score: 3.727145890735747				Q9Y6K5, Q7Z2W4, P42224, Q13325, P09914, O14879, Q9Y3Z3, Q00978, P05161
Category	Term	Count	%	PValue	Genes	List Total	Pop Hits	Pop Total	Fold Enrichment	Bonferroni	Benjamini	FDR
UP_KEYWORDS	Antiviral defense	9	6.474820143884892	1.090005767313496E-6	Q9Y6K5, Q7Z2W4, P42224, Q13325, P09914, O14879, Q9Y3Z3, Q00978, P05161	138	116	20581	11.571026986506746	2.48490571494564E-4	1.2425300515195303E-4	0.0013954752420053396
GOTERM_BP_DIRECT	GO:0060337~type I interferon signaling pathway	7	5.0359712230215825	1.0861554590651143E-5	Q9Y6K5, P42224, P09914, O14879, Q9Y3Z3, Q00978, P05161	133	64	16792	13.80921052631579	0.010114966434795036	0.010114966434795036	0.017014891879219007
GOTERM_BP_DIRECT	GO:0051607~defense response to virus	9	6.474820143884892	4.8090763575445916E-5	Q9Y6K5, Q7Z2W4, P42224, Q13325, P09914, O14879, Q9Y3Z3, Q00978, P05161	133	165	16792	6.8866712235133285	0.04401593750022026	0.014892669756125354	0.07531479810487518
UP_KEYWORDS	Innate immunity	7	5.0359712230215825	0.008118874842562834	Q9Y6K5, Q7Z2W4, Q13325, P09914, O14879, Q9Y3Z3, P05161	138	261	20581	3.999861180520851	0.84411844525622	0.09810648804455302	9.910490760882274
UP_KEYWORDS	Immunity	8	5.755395683453238	0.05004863552916222	Q9Y6K5, Q7Z2W4, P61769, Q13325, P09914, O14879, Q9Y3Z3, P05161	138	500	20581	2.386202898550725	0.999991760277948	0.3625323129642426	48.17719526621622
Lysosome	Enrichment Score: 3.4629560959837464				10577, 1075, 2629, 53, 2799, 1777, 1509, 1508, 5159, Q7Z2W4
Category	Term	Count	%	PValue	Genes	List Total	Pop Hits	Pop Total	Fold Enrichment	Bonferroni	Benjamini	FDR
KEGG_PATHWAY	hsa04142:Lysosome	8	5.755395683453238	6.806523389369688E-5	10577, 1075, 2629, 53, 2799, 1777, 1509, 1508	60	121	6910	7.6143250688705235	0.007797211105485036	0.007797211105485036	0.07750442841317762
UP_KEYWORDS	Lysosome	9	6.474820143884892	3.86614430070113E-4	10577, 1075, 2629, 53, 2799, 1777, 1509, 1508, 5159	138	263	20581	5.1035708381550675	0.08439033414948816	0.010960136962644973	0.49383696234559515
GOTERM_CC_DIRECT	GO:0005764~lysosome	8	5.755395683453238	0.0015521307790281162	Q7Z2W4, 10577, 1075, 53, 2799, 1777, 1509, 1508	137	226	18224	4.708739745494477	0.2971469235355898	0.026759103715126464	1.9676514926105337
Collagen	Enrichment Score: 3.062984490269037				115908, 1281, 5118, 1291, 1277, 80781, 1278, P11047, 5159, 4311, 1509, 1508
Category	Term	Count	%	PValue	Genes	List Total	Pop Hits	Pop Total	Fold Enrichment	Bonferroni	Benjamini	FDR
GOTERM_MF_DIRECT	GO:0048407~platelet-derived growth factor binding	5	3.597122302158273	9.678662654078116E-7	1281, 1291, 1277, 1278, 5159	128	11	16881	59.94673295454546	2.6999836259289367E-4	2.6999836259289367E-4	0.0012790332998391385
GOTERM_BP_DIRECT	GO:0030574~collagen catabolic process	7	5.0359712230215825	1.0861554590651143E-5	1281, 1291, 1277, 80781, 1278, 1509, 1508	133	64	16792	13.80921052631579	0.010114966434795036	0.010114966434795036	0.017014891879219007
UP_KEYWORDS	Collagen	7	5.0359712230215825	4.96619581450044E-5	115908, 1281, 5118, 1291, 1277, 80781, 1278	138	98	20581	10.652691511387165	0.01125934139441609	0.0037672884379471583	0.06356128946195527
GOTERM_CC_DIRECT	GO:0005581~collagen trimer	7	5.0359712230215825	6.516112367633115E-5	115908, 1281, 5118, 1291, 1277, 80781, 1278	137	92	18224	10.121231355125357	0.014683191978246413	0.0021109198701712018	0.08333212524298528
INTERPRO	IPR008160:Collagen triple helix repeat	6	4.316546762589928	3.074206872858506E-4	115908, 1281, 1291, 1277, 80781, 1278	134	82	18559	10.134146341463415	0.11654028395561411	0.11654028395561411	0.42840413544219524
KEGG_PATHWAY	hsa04974:Protein digestion and absorption	6	4.316546762589928	8.709307212064788E-4	1281, 1291, 1277, 80781, 1278, 4311	60	88	6910	7.8522727272727275	0.0953441403643539	0.04886601383630185	0.98758425835479
UP_KEYWORDS	Hydroxylation	5	3.597122302158273	0.003747068238455247	1281, 1291, 1277, 80781, 1278	138	95	20581	7.849351639969489	0.5751147673640806	0.05209027846617453	4.692539349285885
GOTERM_BP_DIRECT	GO:0071230~cellular response to amino acid stimulus	4	2.877697841726619	0.005982249419316143	1281, 1291, 1277, 1278	133	47	16792	10.745160774276115	0.9963615627391237	0.4642150091319449	8.971935323859148
KEGG_PATHWAY	hsa04512:ECM-receptor interaction	5	3.597122302158273	0.006301424164483376	1281, 1291, 1277, P11047, 1278	60	87	6910	6.618773946360153	0.5166221451701283	0.21519411681467215	6.947418133777683
KEGG_PATHWAY	hsa04510:Focal adhesion	6	4.316546762589928	0.03055896506263733	1281, 1291, 1277, P11047, 1278, 5159	60	206	6910	3.3543689320388355	0.9718187105451382	0.5102300084836969	29.778877961021323
KEGG_PATHWAY	hsa05146:Amoebiasis	4	2.877697841726619	0.061502446858643124	1281, 1277, P11047, 1278	60	106	6910	4.345911949685535	0.9993242101942138	0.647535040351267	51.47214598634101
KEGG_PATHWAY	hsa04151:PI3K-Akt signaling pathway	7	5.0359712230215825	0.07256443229637967	1281, 1291, 1277, 2787, P11047, 1278, 5159	60	345	6910	2.3367149758454104	0.9998271652988869	0.6180917908597955	57.60298695182603
Glycoprotein	Enrichment Score: 2.9045234879673263				53, 351, 633, 670, 975, 1075, 1272, 1277, 1278, 1281, 1291, 1495, 1508, 1509, 1777, 1889, 2629, 2734, 2799, 2817, 4035, 4060, 4239, 4311, 4907, 5066, 5118, 5159, 6586, 7162, 8829, 9917, 10085, 10577, 10961, 23646, 23654, 27348, 29937, 55754, 57575, 59342, 80781, 90488, 114990, 115908, 125988, 135228, O00622, P11047, P61769
Category	Term	Count	%	PValue	Genes	List Total	Pop Hits	Pop Total	Fold Enrichment	Bonferroni	Benjamini	FDR
UP_SEQ_FEATURE	signal peptide	43	30.935251798561154	2.446442513068555E-5	5066, 1272, 1291, 57575, 1075, 2629, 23654, 2817, P61769, 115908, 10085, 59342, 7162, 80781, P11047, 4907, 1509, 1508, 29937, 6586, 5159, 2734, 1281, 5118, 4239, 10961, 4035, 633, O00622, 2799, 1777, 9917, 351, 114990, 10577, 8829, 4060, 1277, 670, 53, 135228, 1278, 27348	136	3346	20063	1.8958304032910234	0.025837600946393535	0.025837600946393535	0.038979225566326825
UP_KEYWORDS	Signal	45	32.37410071942446	6.755841496649917E-4	5066, 1272, 1291, 57575, 1075, 2629, 23654, 2817, P61769, 115908, 10085, 59342, 125988, 7162, 80781, P11047, 4907, 1509, 1508, 29937, 6586, 5159, 2734, 1281, 5118, 4239, 10961, 4035, 633, O00622, 2799, 1777, 975, 351, 114990, 10577, 8829, 4060, 1277, 670, 53, 135228, 1278, 27348, 1495	138	4160	20581	1.6132681856187292	0.1428010503921835	0.01529042014933446	0.8614794048401708
UP_KEYWORDS	Glycoprotein	44	31.654676258992804	0.0073932725278564836	5066, 1272, 1291, 57575, 1889, 1075, 2629, 23654, 2817, P61769, 115908, 10085, 59342, 7162, 90488, 80781, P11047, 4907, 1509, 1508, 4311, 6586, 5159, 2734, 1281, 5118, 4239, 4035, 633, 55754, 23646, 2799, 9917, 1777, 351, 114990, 10577, 8829, 4060, 1277, 53, 135228, 1278, 27348	138	4551	20581	1.4418936433782668	0.8158359449977317	0.09473285864266223	9.063097240194374
UP_SEQ_FEATURE	glycosylation site:N-linked (GlcNAc...)	40	28.776978417266186	0.01971763695411643	5066, 1272, 1291, 57575, 1889, 1075, 2629, 23654, 2817, 115908, 59342, 7162, 90488, 80781, P11047, 4907, 1509, 1508, 4311, 6586, 5159, 2734, 5118, 4239, 4035, 633, 55754, 23646, 2799, 9917, 1777, 351, 114990, 10577, 8829, 1277, 53, 135228, 1278, 27348	136	4234	20063	1.393689738531218	0.9999999994431064	0.8306386318913327	27.193003602548128
Cell-cell adhesion	Enrichment Score: 2.526558800964291				Q9H223, Q7Z2W4, 10163, P42224, O60664, Q9UNF0, 1495, 118, 114990
Category	Term	Count	%	PValue	Genes	List Total	Pop Hits	Pop Total	Fold Enrichment	Bonferroni	Benjamini	FDR
GOTERM_MF_DIRECT	GO:0098641~cadherin binding involved in cell-cell adhesion	9	6.474820143884892	0.001582330729886083	Q9H223, Q7Z2W4, 10163, P42224, O60664, Q9UNF0, 1495, 118, 114990	128	290	16881	4.092914870689655	0.3571346068117116	0.08457238465673522	2.0709699871819143
GOTERM_CC_DIRECT	GO:0005913~cell-cell adherens junction	9	6.474820143884892	0.002959098953353893	Q9H223, Q7Z2W4, 10163, P42224, O60664, Q9UNF0, 1495, 118, 114990	137	323	18224	3.7064925086438727	0.48967691998418983	0.04385663862263134	3.7203757569016838
GOTERM_BP_DIRECT	GO:0098609~cell-cell adhesion	8	5.755395683453238	0.005621689390383702	Q9H223, Q7Z2W4, 10163, P42224, O60664, Q9UNF0, 118, 114990	133	271	16792	3.727103737202785	0.9948909782055387	0.48293847895951314	8.453271287064457
Tetratricopeptide repeat	Enrichment Score: 1.8908550102945627				Q13325, P09914, O14879, Q9BXJ9, 7273
Category	Term	Count	%	PValue	Genes	List Total	Pop Hits	Pop Total	Fold Enrichment	Bonferroni	Benjamini	FDR
UP_SEQ_FEATURE	repeat:TPR 8	5	3.597122302158273	3.5521000612096475E-4	Q13325, P09914, O14879, Q9BXJ9, 7273	136	50	20063	14.752205882352943	0.31623584654463466	0.17309967138997617	0.564561226128979
UP_SEQ_FEATURE	repeat:TPR 7	5	3.597122302158273	7.602438513169553E-4	Q13325, P09914, O14879, Q9BXJ9, 7273	136	61	20063	12.091972034715527	0.556816020725688	0.23757929093287244	1.2046654767633669
UP_SEQ_FEATURE	repeat:TPR 6	5	3.597122302158273	0.001274914903236256	Q13325, P09914, O14879, Q9BXJ9, 7273	136	70	20063	10.537289915966387	0.7446268013364945	0.28912403785494245	2.012466300193383
UP_SEQ_FEATURE	repeat:TPR 5	5	3.597122302158273	0.0019030430008652895	Q13325, P09914, O14879, Q9BXJ9, 7273	136	78	20063	9.456542232277528	0.8697365074351237	0.3347811553684019	2.989955545438394
UP_SEQ_FEATURE	repeat:TPR 4	5	3.597122302158273	0.004670647214252072	Q13325, P09914, O14879, Q9BXJ9, 7273	136	100	20063	7.376102941176471	0.993324425316886	0.5111082985021405	7.189043904796444
UP_SEQ_FEATURE	repeat:TPR 3	5	3.597122302158273	0.018683200244721372	Q13325, P09914, O14879, Q9BXJ9, 7273	136	150	20063	4.917401960784314	0.9999999982786062	0.8403158396951402	25.958963877007722
UP_SEQ_FEATURE	repeat:TPR 1	5	3.597122302158273	0.02495631339061995	Q13325, P09914, O14879, Q9BXJ9, 7273	136	164	20063	4.4976237446197995	0.999999999998198	0.8550808755471133	33.15200709624166
UP_SEQ_FEATURE	repeat:TPR 2	5	3.597122302158273	0.02495631339061995	Q13325, P09914, O14879, Q9BXJ9, 7273	136	164	20063	4.4976237446197995	0.999999999998198	0.8550808755471133	33.15200709624166
SMART	SM00028:TPR	4	2.877697841726619	0.06736737704575102	Q13325, P09914, O14879, Q9BXJ9	73	131	10057	4.206629718707519	0.9975162273701841	0.7767569438649655	52.86102643940303
INTERPRO	IPR013026:Tetratricopeptide repeat-containing domain	4	2.877697841726619	0.06894048500696631	Q13325, P09914, O14879, Q9BXJ9	134	132	18559	4.196969696969697	0.9999999999996853	0.9968407653380037	63.11710048063026
INTERPRO	IPR019734:Tetratricopeptide repeat	4	2.877697841726619	0.07661047907658101	Q13325, P09914, O14879, Q9BXJ9	134	138	18559	4.0144927536231885	0.9999999999999888	0.9952682486511386	67.14040891589278
UP_KEYWORDS	TPR repeat	4	2.877697841726619	0.10059138823985488	Q13325, P09914, O14879, Q9BXJ9	138	167	20581	3.5721600277705456	0.9999999999682162	0.5088192502601119	74.26446542065494
INTERPRO	IPR011990:Tetratricopeptide-like helical	4	2.877697841726619	0.2058518674902038	Q13325, P09914, O14879, Q9BXJ9	134	218	18559	2.541284403669725	1.0	0.9999075235362316	95.9977667578641
Leucine-rich repeat	Enrichment Score: 1.383381324533424				4060, 633, 7162, 6586, 114990
Category	Term	Count	%	PValue	Genes	List Total	Pop Hits	Pop Total	Fold Enrichment	Bonferroni	Benjamini	FDR
SMART	SM00013:LRRNT	5	3.597122302158273	5.828591688409975E-4	4060, 633, 7162, 6586, 114990	73	54	10057	12.756215119228818	0.0489042160954154	0.0489042160954154	0.6267260200679914
INTERPRO	IPR000372:Leucine-rich repeat-containing N-terminal	5	3.597122302158273	6.040307086038764E-4	4060, 633, 7162, 6586, 114990	134	54	18559	12.824074074074073	0.21611889591463962	0.11462939732258992	0.8401275308565603
UP_SEQ_FEATURE	repeat:LRR 11	4	2.877697841726619	0.030798151138544304	4060, 633, 6586, 114990	136	101	20063	5.842457775189283	0.9999999999999971	0.892630230575425	39.25673633148323
UP_SEQ_FEATURE	repeat:LRR 7	5	3.597122302158273	0.03122991862056009	4060, 633, 7162, 6586, 114990	136	176	20063	4.190967580213904	0.9999999999999982	0.8801851867590902	39.68653700561396
SMART	SM00369:LRR_TYP	5	3.597122302158273	0.03850228901461044	4060, 633, 7162, 6586, 114990	73	178	10057	3.86986301369863	0.9658374798494498	0.8151689415965213	34.517418816372235
INTERPRO	IPR003591:Leucine-rich repeat, typical subtype	5	3.597122302158273	0.03930286730395936	4060, 633, 7162, 6586, 114990	134	178	18559	3.8904494382022468	0.9999999039809764	0.9954208405967737	42.87169929309885
UP_SEQ_FEATURE	repeat:LRR 10	4	2.877697841726619	0.04359752467500847	4060, 633, 6586, 114990	136	116	20063	5.086967545638945	1.0	0.9395352383196127	50.853643333053355
UP_SEQ_FEATURE	repeat:LRR 6	5	3.597122302158273	0.052882436165269026	4060, 633, 7162, 6586, 114990	136	209	20063	3.529235857022235	1.0	0.9604321568234553	57.92986118645561
UP_SEQ_FEATURE	repeat:LRR 9	4	2.877697841726619	0.061908585528032585	4060, 633, 6586, 114990	136	134	20063	4.403643546971027	1.0	0.9672571764556089	63.883911462802565
UP_SEQ_FEATURE	repeat:LRR 5	5	3.597122302158273	0.07089219017229992	4060, 633, 7162, 6586, 114990	136	231	20063	3.1931181563534503	1.0	0.9764010703991203	69.01841499100246
UP_SEQ_FEATURE	repeat:LRR 8	4	2.877697841726619	0.07797452011249277	4060, 633, 6586, 114990	136	148	20063	3.9870826709062004	1.0	0.9807148077261052	72.57506993649699
UP_SEQ_FEATURE	repeat:LRR 4	5	3.597122302158273	0.0936649053799469	4060, 633, 7162, 6586, 114990	136	255	20063	2.892589388696655	1.0	0.9875321320974411	79.13794597431459
INTERPRO	IPR001611:Leucine-rich repeat	5	3.597122302158273	0.12065663818724977	4060, 633, 7162, 6586, 114990	134	263	18559	2.633079847908745	1.0	0.9984619023619172	83.39371726226422
UP_SEQ_FEATURE	repeat:LRR 3	5	3.597122302158273	0.1467503766212802	4060, 633, 7162, 6586, 114990	136	302	20063	2.44241819244254	1.0	0.998542808466275	92.02678765087828
UP_KEYWORDS	Leucine-rich repeat	5	3.597122302158273	0.15384256661760737	4060, 633, 7162, 6586, 114990	138	311	20581	2.397711915746307	1.0	0.6234103308905699	88.2187663203224
UP_SEQ_FEATURE	repeat:LRR 1	5	3.597122302158273	0.1709447907542972	4060, 633, 7162, 6586, 114990	136	321	20063	2.297851383544072	1.0	0.999406402072857	94.9585990978568
UP_SEQ_FEATURE	repeat:LRR 2	5	3.597122302158273	0.1722556775362491	4060, 633, 7162, 6586, 114990	136	322	20063	2.2907151991231274	1.0	0.9992714450165284	95.08414127728211
Anchored protein	Enrichment Score: 1.376390934226287				1272, 2787, 2817, 4907, 135228, P05161
Category	Term	Count	%	PValue	Genes	List Total	Pop Hits	Pop Total	Fold Enrichment	Bonferroni	Benjamini	FDR
UP_SEQ_FEATURE	propeptide:Removed in mature form	6	4.316546762589928	0.02218027454536215	1272, 2787, 2817, 4907, 135228, P05161	136	237	20063	3.7347356664184663	0.9999999999622506	0.8421575500174908	30.053694639248985
GOTERM_CC_DIRECT	GO:0031225~anchored component of membrane	4	2.877697841726619	0.052631232328549084	1272, 2817, 4907, 135228	137	113	18224	4.708739745494477	0.9999953245080679	0.45863351537470787	49.92791514640774
UP_KEYWORDS	GPI-anchor	4	2.877697841726619	0.06362338052826547	1272, 2817, 4907, 135228	138	137	20581	4.354384851369936	0.9999996904520354	0.3932297696301672	56.89827274748178
Metalloprotease	Enrichment Score: 1.2030284030747704				10730, 4285, 1889, 4311
Category	Term	Count	%	PValue	Genes	List Total	Pop Hits	Pop Total	Fold Enrichment	Bonferroni	Benjamini	FDR
GOTERM_MF_DIRECT	GO:0004222~metalloendopeptidase activity	4	2.877697841726619	0.053629266471834296	10730, 4285, 1889, 4311	128	113	16881	4.6684181415929205	0.9999997905390543	0.8189075518083458	51.7331770075208
UP_SEQ_FEATURE	metal ion-binding site:Zinc; catalytic	4	2.877697841726619	0.05648638871500011	10730, 4285, 1889, 4311	136	129	20063	4.574327405380757	1.0	0.9621624294379922	60.40972775642405
UP_KEYWORDS	Metalloprotease	4	2.877697841726619	0.08120244829108861	10730, 4285, 1889, 4311	138	152	20581	3.9246758199847447	0.9999999958873564	0.45305798842765166	66.1841427410301
EGF-like domain	Enrichment Score: 0.9634284664545062				10085, 4035, P11047, 6586, 114990
Category	Term	Count	%	PValue	Genes	List Total	Pop Hits	Pop Total	Fold Enrichment	Bonferroni	Benjamini	FDR
SMART	SM00181:EGF	5	3.597122302158273	0.045541489483871087	10085, 4035, P11047, 6586, 114990	73	188	10057	3.6640192363742345	0.9818403820565743	0.7371534774157227	39.50574946796607
INTERPRO	IPR000742:Epidermal growth factor-like domain	5	3.597122302158273	0.08471382920281054	10085, 4035, P11047, 6586, 114990	134	231	18559	2.9978354978354975	0.9999999999999997	0.9938796557836487	70.94570403764453
INTERPRO	IPR013032:EGF-like, conserved site	4	2.877697841726619	0.17156677438759974	10085, 4035, 6586, 114990	134	199	18559	2.7839195979899496	1.0	0.9997813482858069	92.7787695091421
UP_KEYWORDS	EGF-like domain	4	2.877697841726619	0.2115881807018238	10085, 4035, 6586, 114990	138	238	20581	2.506515649738156	1.0	0.7165010463645364	95.2337392987841
Nucleotide-binding	Enrichment Score: 0.6768433174961173				Q9Y6K5, Q9C0C9, P15104, 6240, O00622, 9917, 9361, Q9UG63, 10730, Q9H223, 4976, 54938, Q5EBM0, 7273, 4907, 27348, P84077, 5159
Category	Term	Count	%	PValue	Genes	List Total	Pop Hits	Pop Total	Fold Enrichment	Bonferroni	Benjamini	FDR
UP_KEYWORDS	Nucleotide-binding	18	12.949640287769784	0.08560308136435263	Q9Y6K5, Q9C0C9, P15104, 6240, O00622, 9917, 9361, Q9UG63, 10730, Q9H223, 4976, 54938, Q5EBM0, 7273, 4907, 27348, P84077, 5159	138	1788	20581	1.5013860519404727	0.9999999986236658	0.46113933662194506	68.20007167626684
UP_KEYWORDS	ATP-binding	14	10.071942446043165	0.13552187591743453	Q9Y6K5, Q9C0C9, P15104, 6240, 9361, 9917, Q9UG63, Q9H223, 10730, 54938, Q5EBM0, 7273, 27348, 5159	138	1391	20581	1.5010262661623897	0.9999999999999962	0.5826272924614464	84.50146424977675
GOTERM_MF_DIRECT	GO:0005524~ATP binding	14	10.071942446043165	0.33420080208292013	Q9Y6K5, Q9C0C9, P15104, 6240, 9361, 9917, Q9UG63, Q9H223, 10730, 54938, Q5EBM0, 7273, 27348, 5159	128	1495	16881	1.2350229933110368	1.0	0.9981726545833536	99.53711716404136
UP_SEQ_FEATURE	nucleotide phosphate-binding region:ATP	8	5.755395683453238	0.5059649581410905	Q9H223, 10730, 54938, Q5EBM0, 7273, 27348, 9361, 5159	136	994	20063	1.1873002722215646	1.0	0.9999999995657528	99.998682521165
mRNA processing	Enrichment Score: 0.6767005069555774				10421, Q14331, 10286, P67809, 5430
Category	Term	Count	%	PValue	Genes	List Total	Pop Hits	Pop Total	Fold Enrichment	Bonferroni	Benjamini	FDR
GOTERM_BP_DIRECT	GO:0000398~mRNA splicing, via spliceosome	5	3.597122302158273	0.09798422472484007	10421, Q14331, 10286, P67809, 5430	133	222	16792	2.8435954751744226	1.0	0.9820794561710974	80.12246548323844
UP_KEYWORDS	mRNA splicing	4	2.877697841726619	0.2501956417402542	10421, Q14331, 10286, P67809	138	260	20581	2.2944258639910813	1.0	0.7750929507356457	97.49379674021709
UP_KEYWORDS	mRNA processing	4	2.877697841726619	0.38059456148447735	10421, Q14331, 10286, P67809	138	332	20581	1.7968395320412083	1.0	0.8874343029723675	99.78285399330808
Immunoglobulin domain	Enrichment Score: 0.11767441323425289				P61769, 1272, 23654, 7273, 5159, 114990
Category	Term	Count	%	PValue	Genes	List Total	Pop Hits	Pop Total	Fold Enrichment	Bonferroni	Benjamini	FDR
INTERPRO	IPR003599:Immunoglobulin subtype	4	2.877697841726619	0.6952273055348628	P61769, 1272, 7273, 5159	134	497	18559	1.1146881287726358	1.0	1.0	99.9999937677971
SMART	SM00409:IG	4	2.877697841726619	0.6978794370088495	P61769, 1272, 7273, 5159	73	497	10057	1.1087897246492655	1.0	0.9999999988542209	99.99975190142098
UP_KEYWORDS	Immunoglobulin domain	4	2.877697841726619	0.7080911135625249	P61769, 1272, 7273, 5159	138	546	20581	1.0925837447576578	1.0	0.986687729782198	99.99998575024163
INTERPRO	IPR013783:Immunoglobulin-like fold	6	4.316546762589928	0.8177139536187017	P61769, 1272, 23654, 7273, 5159, 114990	134	951	18559	0.8738170347003154	1.0	1.0	99.99999999523861
INTERPRO	IPR007110:Immunoglobulin-like domain	4	2.877697841726619	0.9183963689780955	P61769, 1272, 7273, 5159	134	771	18559	0.7185473411154344	1.0	1.0	99.99999999999993
Transmembrane protein	Enrichment Score: 0.042329990822280804				53, 351, 515, 975, 1277, 1889, 2040, 2734, 4035, 4311, 4907, 4976, 5066, 5159, 6240, 7162, 8829, 9415, 9917, 10730, 23646, 23654, 55754, 57326, 57575, 83787, 90488, 92140, 114990, 125988, 388015, P62942, Q9BQE5, Q9Y6K5
Category	Term	Count	%	PValue	Genes	List Total	Pop Hits	Pop Total	Fold Enrichment	Bonferroni	Benjamini	FDR
UP_KEYWORDS	Transmembrane helix	34	24.46043165467626	0.8317306242699208	5066, Q9Y6K5, 57575, 1889, P62942, 6240, 23654, 9415, 92140, 10730, 125988, 7162, 90488, Q9BQE5, 4907, 515, 4311, 5159, 2040, 388015, 2734, 4035, 83787, 55754, 23646, 9917, 975, 351, 114990, 57326, 4976, 8829, 1277, 53	138	5634	20581	0.9000144052929162	1.0	0.99617535421424	99.9999999876718
UP_KEYWORDS	Transmembrane	34	24.46043165467626	0.83707171351227	5066, Q9Y6K5, 57575, 1889, P62942, 6240, 23654, 9415, 92140, 10730, 125988, 7162, 90488, Q9BQE5, 4907, 515, 4311, 5159, 2040, 388015, 2734, 4035, 83787, 55754, 23646, 9917, 975, 351, 114990, 57326, 4976, 8829, 1277, 53	138	5651	20581	0.8973068765564132	1.0	0.9962666621468164	99.99999999184256
GOTERM_CC_DIRECT	GO:0016021~integral component of membrane	30	21.58273381294964	0.9749475660887972	5066, Q9Y6K5, 57575, 1889, P62942, 6240, 9415, 92140, 10730, 90488, Q9BQE5, 4907, 515, 4311, 5159, 388015, 2734, 4035, 83787, 23646, 55754, 9917, 975, 351, 114990, 57326, 4976, 8829, 1277, 53	137	5163	18224	0.7729337467182975	1.0	0.9999999916230216	100.0
UP_SEQ_FEATURE	transmembrane region	22	15.827338129496402	0.9975930581545895	5066, 2040, 2734, 57575, 1889, 4035, 23654, 83787, 23646, 55754, 975, 9415, 114990, 351, 92140, 4976, 8829, 7162, 90488, 53, 4311, 5159	136	5056	20063	0.6419076926656738	1.0	1.0	100.0
Transcription regulation	Enrichment Score: 0.016627736713653803				359948, 10628, P42224, P67809, 5928, Q9BXJ9, 11331, Q00978, 79697, 6925, 26097
Category	Term	Count	%	PValue	Genes	List Total	Pop Hits	Pop Total	Fold Enrichment	Bonferroni	Benjamini	FDR
UP_KEYWORDS	Transcription	12	8.633093525179856	0.9341526488566411	359948, 10628, P42224, P67809, 5928, Q9BXJ9, 5430, 11331, Q00978, 79697, 6925, 26097	138	2398	20581	0.7463103310729956	1.0	0.9997439313216693	99.99999999999993
UP_KEYWORDS	Transcription regulation	11	7.913669064748201	0.955589176125918	359948, 10628, P42224, P67809, 5928, Q9BXJ9, 11331, Q00978, 79697, 6925, 26097	138	2332	20581	0.7034796281104729	1.0	0.9999124075871363	100.0
GOTERM_BP_DIRECT	GO:0006351~transcription, DNA-templated	7	5.0359712230215825	0.9986831406386169	359948, 10628, P42224, 5928, Q9BXJ9, 11331, 79697	133	1955	16792	0.4520662269484453	1.0	1.0	100.0
