# Supplementary material for: Comparison of a human neuronal model proteome upon Japanese encephalitis or West Nile Virus infection and potential role of mosquito saliva in neuropathogenesis
Source: PLoS One. 2020 May 6;15(5):e0232585. doi: 10.1371/journal.pone.0232585 (PMC7202638; doi:10.1371/journal.pone.0232585)
Supplement: S4 Table — (XLSX) [file pone.0232585.s008.xlsx]

## Sheet: WNV combined
Lysosome	Enrichment Score: 9.284701958051839				4125, 2629, 2799, 5538, 1777, 6272, 4758, 1514, 10577, 3482, 3988, 5641, 53, 2548, 4669, 1508, 10542, 5159
Category	Term	Count	%	PValue	Genes	List Total	Pop Hits	Pop Total	Fold Enrichment	Bonferroni	Benjamini	FDR
KEGG_PATHWAY	hsa04142:Lysosome	16	9.815950920245399	6.892794618661872E-12	4125, 2629, 2799, 5538, 1777, 6272, 4758, 1514, 10577, 3482, 3988, 5641, 53, 2548, 4669, 1508	83	121	6910	11.008662750174251	9.787803900707104E-10	9.787803900707104E-10	8.153067110328038E-9
UP_KEYWORDS	Lysosome	18	11.042944785276074	2.8679620628989077E-11	4125, 2629, 10542, 2799, 5538, 1777, 6272, 4758, 1514, 10577, 3482, 3988, 5641, 53, 2548, 4669, 1508, 5159	162	263	20581	8.694972539079004	7.428020087907328E-9	3.7140099884425126E-9	3.7464809032883295E-8
GOTERM_CC_DIRECT	GO:0005764~lysosome	13	7.975460122699387	7.078241651568227E-7	1514, 10577, 3988, 5641, 10542, 53, 2799, 2548, 5538, 1777, 4669, 4758, 1508	160	226	18224	6.551769911504425	1.8401741479412426E-4	4.6007528640146234E-5	9.251993728032204E-4
Cell-cell adhesion	Enrichment Score: 4.113261431708804				10163, P04083, P42224, 7706, 118, 114990, Q00341, 1499, Q9H223, O00299, O95817, Q96HC4, P0DMV8, P04083, P42224, 7706, 118, 114990, Q00341, 1499, Q9H223, O00299, O95817, Q96HC4, P0DMV8, 10163, P42224, Q96HC4, O95817, 7706, P0DMV8, 118, Q00341, 114990, Q9H223, 10163
Category	Term	Count	%	PValue	Genes	List Total	Pop Hits	Pop Total	Fold Enrichment	Bonferroni	Benjamini	FDR
GOTERM_MF_DIRECT	GO:0098641~cadherin binding involved in cell-cell adhesion	13	7.975460122699387	1.8641277924228763E-5	10163, P04083, P42224, 7706, 118, 114990, Q00341, 1499, Q9H223, O00299, O95817, Q96HC4, P0DMV8	159	290	16881	4.7593363695510735	0.005947507671204111	0.0019864459116109012	0.025152490563662422
GOTERM_CC_DIRECT	GO:0005913~cell-cell adherens junction	13	7.975460122699387	2.728392264077478E-5	10163, P04083, P42224, 7706, 118, 114990, Q00341, 1499, Q9H223, O00299, O95817, Q96HC4, P0DMV8	160	323	18224	4.58421052631579	0.0070688142284274225	0.001417777335141479	0.035657188237270265
GOTERM_BP_DIRECT	GO:0098609~cell-cell adhesion	10	6.134969325153374	8.991522056462618E-4	Q9H223, 10163, P42224, Q96HC4, O95817, 7706, P0DMV8, 118, Q00341, 114990	155	271	16792	3.9976193310320194	0.6387908653209622	0.18426002557220933	1.4333541831495378
Glycoprotein	Enrichment Score: 4.002391318735833				5066, 1291, 57575, 4852, 4045, 2817, 5538, 4897, 4758, 245812, 115908, 3482, 8324, 5641, 59342, 2896, 80781, 2048, 5159, 1281, 5118, 4035, 25870, 1514, 10577, 2519, 1277, 1278, 3959, 1272, 4125, 2629, 10085, 3988, 1508, 51150, 6586, 2734, 221927, 1113, 2799, O00592, 6272, 1777, 114990, 351, 53, 2548, 135228, 4669, 1621, 4311, 55754, 23646, 4121, 4124, 7841, 64167, 1889, 1499, 11346, 125988, 80224,
Category	Term	Count	%	PValue	Genes	List Total	Pop Hits	Pop Total	Fold Enrichment	Bonferroni	Benjamini	FDR
UP_SEQ_FEATURE	signal peptide	50	30.67484662576687	1.0546834742208622E-5	5066, 1291, 57575, 4852, 4045, 2817, 5538, 4897, 4758, 245812, 115908, 3482, 8324, 5641, 59342, 2896, 80781, 2048, 5159, 1281, 5118, 4035, 25870, 1514, 10577, 2519, 1277, 1278, 3959, 1272, 4125, 2629, 10085, 3988, 1508, 51150, 6586, 2734, 221927, 1113, 2799, O00592, 6272, 1777, 114990, 351, 53, 2548, 135228, 4669	162	3346	20063	1.8506527049065402	0.008171907634157316	0.008171907634157316	0.01612889728512812
UP_KEYWORDS	Glycoprotein	58	35.58282208588957	7.701021124549643E-5	5066, 1291, 57575, 4045, 2817, 5538, 4897, 4758, 115908, 3482, 8324, 59342, 5641, 2896, 80781, 1621, 4311, 2048, 5159, 1281, 5118, 4035, 55754, 23646, 25870, 1514, 10577, 2519, 4121, 4124, 1277, 7841, 1278, 64167, 3959, 1272, 1889, 4125, 2629, 1499, 10085, 3988, 11346, 1508, 51150, 6586, 2734, 1113, 2799, O00592, 6272, 1777, 114990, 351, 53, 2548, 135228, 4669	162	4551	20581	1.619096060830478	0.019748799145452023	0.002845431601059323	0.10055341031429688
UP_SEQ_FEATURE	glycosylation site:N-linked (GlcNAc...)	54	33.12883435582822	3.129283249732027E-4	5066, 1291, 57575, 4045, 2817, 5538, 4897, 4758, 115908, 3482, 8324, 59342, 5641, 2896, 80781, 1621, 4311, 2048, 5159, 5118, 4035, 23646, 55754, 25870, 1514, 10577, 2519, 4121, 4124, 1277, 7841, 1278, 64167, 3959, 1272, 1889, 4125, 2629, 3988, 11346, 1508, 51150, 6586, 2734, 2799, O00592, 6272, 1777, 114990, 351, 53, 2548, 135228, 4669	162	4234	20063	1.5795150370020468	0.21611765282121087	0.11462869530417397	0.47751731262460906
UP_KEYWORDS	Signal	52	31.901840490797547	3.848747269242955E-4	5066, 1291, 57575, 4852, 4045, 2817, 5538, 4897, 4758, 245812, 115908, 3482, 8324, 59342, 5641, 125988, 2896, 80781, 1621, 2048, 5159, 1281, 5118, 4035, 80224, 25870, 1514, 10577, 2519, 1277, 1278, 3959, 1272, 4125, 2629, 10085, 3988, 1508, 51150, 6586, 2734, 1113, 2799, O00592, 6272, 1777, 114990, 351, 53, 2548, 135228, 4669	162	4160	20581	1.58804012345679	0.09489266657464124	0.00992063676675492	0.5016048008724017
Collagen	Enrichment Score: 2.6093564560510023				1281, 1291, 1277, 1278, 5159, 1514, 80781, 1508, 115908, 5118, 10542, 4311, 25870, 64167, 3959, 351, 1499
Category	Term	Count	%	PValue	Genes	List Total	Pop Hits	Pop Total	Fold Enrichment	Bonferroni	Benjamini	FDR
GOTERM_MF_DIRECT	GO:0048407~platelet-derived growth factor binding	5	3.067484662576687	2.3165010816818223E-6	1281, 1291, 1277, 1278, 5159	159	11	16881	48.2590051457976	7.41006523708454E-4	7.41006523708454E-4	0.0031259506064751363
GOTERM_BP_DIRECT	GO:0030574~collagen catabolic process	7	4.294478527607362	2.6092854443711236E-5	1514, 1281, 1291, 1277, 80781, 1278, 1508	155	64	16792	11.849193548387097	0.029105528273968173	0.029105528273968173	0.04186899595688409
UP_KEYWORDS	Collagen	7	4.294478527607362	1.2137943564064348E-4	115908, 1281, 5118, 1291, 1277, 80781, 1278	162	98	20581	9.074514991181658	0.030950109569719553	0.003922185795648181	0.1584445823998415
GOTERM_CC_DIRECT	GO:0005581~collagen trimer	7	4.294478527607362	1.5416641479520956E-4	115908, 1281, 5118, 1291, 1277, 80781, 1278	160	92	18224	8.666304347826086	0.03929352903422434	0.00444413524329057	0.20132490960587113
INTERPRO	IPR008160:Collagen triple helix repeat	6	3.6809815950920246	6.378173918643026E-4	115908, 1281, 1291, 1277, 80781, 1278	157	82	18559	8.649526176790431	0.231154011195295	0.12316136672435274	0.8897606188246976
GOTERM_BP_DIRECT	GO:0071230~cellular response to amino acid stimulus	5	3.067484662576687	8.929980422969692E-4	1281, 1291, 1277, 10542, 1278	155	47	16792	11.525051475634866	0.6362634390135999	0.22340115716857423	1.423609538169357
KEGG_PATHWAY	hsa04974:Protein digestion and absorption	6	3.6809815950920246	0.0037764034529340434	1281, 1291, 1277, 80781, 1278, 4311	83	88	6910	5.6763417305585975	0.4156553952679275	0.163967784367956	4.37665490367678
UP_KEYWORDS	Hydroxylation	5	3.067484662576687	0.006617324057894308	1281, 1291, 1277, 80781, 1278	162	95	20581	6.686484730344379	0.8208591202304805	0.10190005680431602	8.307613268074643
GOTERM_CC_DIRECT	GO:0005788~endoplasmic reticulum lumen	7	4.294478527607362	0.006830672091987006	1281, 1291, 1277, 25870, 80781, 1278, 64167	160	192	18224	4.152604166666666	0.8317102458196042	0.1195222099114055	8.56946298594301
UP_KEYWORDS	Extracellular matrix	7	4.294478527607362	0.01611498975970351	115908, 1281, 1291, 1277, 80781, 1278, 3959	162	258	20581	3.446908795100009	0.9851206108479442	0.18973094118957157	19.121996704888687
GOTERM_BP_DIRECT	GO:0030198~extracellular matrix organization	6	3.6809815950920246	0.03436147998378876	1281, 1291, 1277, 80781, 1278, 351	155	196	16792	3.3163923633969716	1.0	0.8754714974979938	42.946197319267455
KEGG_PATHWAY	hsa04512:ECM-receptor interaction	4	2.4539877300613497	0.08408009700278612	1281, 1291, 1277, 1278	83	87	6910	3.827724691870932	0.9999961650078072	0.9174431912567147	64.61355826279869
KEGG_PATHWAY	hsa04510:Focal adhesion	6	3.6809815950920246	0.09726915153211915	1281, 1291, 1277, 1278, 1499, 5159	83	206	6910	2.424845011112411	0.9999995110366927	0.9112409364265502	70.19236192113425
KEGG_PATHWAY	hsa04151:PI3K-Akt signaling pathway	5	3.067484662576687	0.591261107312816	1281, 1291, 1277, 1278, 5159	83	345	6910	1.2065653920027937	1.0	0.9996438910154445	99.99746461099971
Inname immunity	Enrichment Score: 2.576748272133548				Q9Y6K5, P42224, Q13325, P09914, O14879, 7706, Q00978, P05161, P04083, 64167
Category	Term	Count	%	PValue	Genes	List Total	Pop Hits	Pop Total	Fold Enrichment	Bonferroni	Benjamini	FDR
UP_KEYWORDS	Antiviral defense	8	4.9079754601226995	3.591177987714068E-5	Q9Y6K5, P42224, Q13325, P09914, O14879, 7706, Q00978, P05161	162	116	20581	8.76160068114091	0.009258194549553345	0.0015490186972655362	0.0469021843238937
GOTERM_BP_DIRECT	GO:0051607~defense response to virus	8	4.9079754601226995	8.257829083365541E-4	Q9Y6K5, P42224, Q13325, P09914, O14879, 7706, Q00978, P05161	155	165	16792	5.252629521016617	0.6074818222550333	0.26781652195980643	1.317120706352859
UP_KEYWORDS	Innate immunity	7	4.294478527607362	0.016924748024244804	Q9Y6K5, P04083, Q13325, P09914, O14879, 7706, P05161	162	261	20581	3.407289153777021	0.9879781394124443	0.18984133683062998	19.987237458552897
UP_KEYWORDS	Immunity	8	4.9079754601226995	0.09826115838456664	Q9Y6K5, P04083, Q13325, P09914, O14879, 7706, P05161, 64167	162	500	20581	2.0326913580246915	0.9999999999976776	0.5248495497146776	74.10533168641085
Anchored protein	Enrichment Score: 1.174430098866768				1272, 4045, 2817, 135228, 6272, P05161
Category	Term	Count	%	PValue	Genes	List Total	Pop Hits	Pop Total	Fold Enrichment	Bonferroni	Benjamini	FDR
UP_SEQ_FEATURE	propeptide:Removed in mature form	6	3.6809815950920246	0.04255551432602991	1272, 4045, 2817, 135228, 6272, P05161	162	237	20063	3.135333645882169	0.999999999999998	0.9766989315699777	48.57724981161522
GOTERM_CC_DIRECT	GO:0031225~anchored component of membrane	4	2.4539877300613497	0.0763417989617455	1272, 4045, 2817, 135228	160	113	18224	4.031858407079646	0.9999999989212134	0.5216478847739017	64.58436921577018
UP_KEYWORDS	GPI-anchor	4	2.4539877300613497	0.09225533069236977	1272, 4045, 2817, 135228	162	137	20581	3.7092907993151303	0.9999999999870401	0.5114247832113641	71.75960921702882
Nucleotide-binding	Enrichment Score: 0.9289237895296396				Q9Y6K5, Q9Y6G9, R4GNH3, Q9NYL2, P15104, 80224, 6240, 326625, Q96S44, Q9UG63, Q9H223, P08243, P0DMV8, 23438, Q8TDX7, P49591, 5159, 2048, P18085, Q9BUF5, P84077, Q9H223
Category	Term	Count	%	PValue	Genes	List Total	Pop Hits	Pop Total	Fold Enrichment	Bonferroni	Benjamini	FDR
UP_KEYWORDS	ATP-binding	18	11.042944785276074	0.0449380313493616	Q9Y6K5, Q9Y6G9, R4GNH3, Q9NYL2, P15104, 80224, 6240, 326625, Q96S44, Q9UG63, Q9H223, P08243, P0DMV8, 23438, Q8TDX7, P49591, 5159, 2048	162	1391	20581	1.6439811486540457	0.9999932675703357	0.33677468082364215	45.15364330551021
UP_KEYWORDS	Nucleotide-binding	21	12.883435582822086	0.06606618386357599	Q9Y6K5, Q9Y6G9, R4GNH3, Q9NYL2, P15104, 6240, 80224, 326625, Q96S44, Q9UG63, Q9H223, P18085, P08243, P0DMV8, 23438, Q8TDX7, P49591, Q9BUF5, P84077, 5159, 2048	162	1788	20581	1.4921182368050376	0.9999999794945128	0.4350684763178041	59.05199725861525
GOTERM_MF_DIRECT	GO:0005524~ATP binding	18	11.042944785276074	0.2343107901473945	Q9Y6K5, Q9Y6G9, R4GNH3, Q9NYL2, P15104, 80224, 6240, 326625, Q96S44, Q9UG63, Q9H223, P08243, P0DMV8, 23438, Q8TDX7, P49591, 5159, 2048	159	1495	16881	1.278298731621127	1.0	0.9977624536190208	97.27510294528827
UP_SEQ_FEATURE	nucleotide phosphate-binding region:ATP	11	6.748466257668712	0.27664274723291327	Q9H223, Q9Y6G9, R4GNH3, Q9NYL2, 80224, Q8TDX7, 326625, P49591, Q96S44, 5159, 2048	162	994	20063	1.3705256228730407	1.0	0.9999999961734407	99.29372937760746
EGF-like domain	Enrichment Score: 0.5981750818032168				10085, 4035, 6586, 114990
Category	Term	Count	%	PValue	Genes	List Total	Pop Hits	Pop Total	Fold Enrichment	Bonferroni	Benjamini	FDR
SMART	SM00181:EGF	4	2.4539877300613497	0.1978036559086161	10085, 4035, 6586, 114990	83	188	10057	2.578056908485004	0.9999999980522117	0.9999999980522117	90.9535990619223
INTERPRO	IPR013032:EGF-like, conserved site	4	2.4539877300613497	0.234722941847628	10085, 4035, 6586, 114990	157	199	18559	2.376084242870403	1.0	0.9999998548221778	97.6420920124998
UP_KEYWORDS	EGF-like domain	4	2.4539877300613497	0.2837834406453149	10085, 4035, 6586, 114990	162	238	20581	2.135179997925096	1.0	0.8286808574990575	98.722347630476
INTERPRO	IPR000742:Epidermal growth factor-like domain	4	2.4539877300613497	0.30727184565908605	10085, 4035, 6586, 114990	157	231	18559	2.0469297157195245	1.0	0.999999730108652	99.41575255779266
mRNA processing	Enrichment Score: 0.4240301801049946				Q14331, 10286, P67809, O60506
Category	Term	Count	%	PValue	Genes	List Total	Pop Hits	Pop Total	Fold Enrichment	Bonferroni	Benjamini	FDR
UP_KEYWORDS	mRNA splicing	4	2.4539877300613497	0.332401336331572	Q14331, 10286, P67809, O60506	162	260	20581	1.9545109211775877	1.0	0.8508485973914381	99.48995674535679
GOTERM_BP_DIRECT	GO:0000398~mRNA splicing, via spliceosome	4	2.4539877300613497	0.33312840838732605	Q14331, 10286, P67809, O60506	155	222	16792	1.9519907003777972	1.0	0.9999942679462193	99.85003154057904
UP_KEYWORDS	mRNA processing	4	2.4539877300613497	0.48265302088426915	Q14331, 10286, P67809, O60506	162	332	20581	1.530641082849918	1.0	0.9334227793767449	99.9817580815012
Kinase	Enrichment Score: 0.3692898371771714				Q9NYL2, Q8TDX7, 5159, 2048, Q9H223, Q9NYL2, 326625, Q96S44, 6240, 4758
Category	Term	Count	%	PValue	Genes	List Total	Pop Hits	Pop Total	Fold Enrichment	Bonferroni	Benjamini	FDR
INTERPRO	IPR001245:Serine-threonine/tyrosine-protein kinase catalytic domain	4	2.4539877300613497	0.11409737329987558	Q9NYL2, Q8TDX7, 5159, 2048	157	140	18559	3.377434030937216	1.0	0.9999538038775305	81.6776789796051
UP_SEQ_FEATURE	binding site:ATP	7	4.294478527607362	0.29162118719473923	Q9H223, Q9NYL2, Q8TDX7, 326625, Q96S44, 5159, 2048	162	558	20063	1.553619629187132	1.0	0.9999999952242296	99.48714784187298
UP_SEQ_FEATURE	active site:Proton acceptor	7	4.294478527607362	0.4539955914192113	Q9NYL2, 6240, Q8TDX7, 4758, Q96S44, 5159, 2048	162	672	20063	1.2900591563786008	1.0	0.9999999999990605	99.99043397026819
UP_SEQ_FEATURE	domain:Protein kinase	5	3.067484662576687	0.536535139469683	Q9NYL2, Q8TDX7, Q96S44, 5159, 2048	162	478	20063	1.295456893434578	1.0	0.9999999999999963	99.99921993729122
INTERPRO	IPR000719:Protein kinase, catalytic domain	5	3.067484662576687	0.5882338605833638	Q9NYL2, Q8TDX7, Q96S44, 5159, 2048	157	487	18559	1.2136569926365766	1.0	0.9999999999999412	99.99960004780762
INTERPRO	IPR011009:Protein kinase-like domain	5	3.067484662576687	0.6561662520014983	Q9NYL2, Q8TDX7, Q96S44, 5159, 2048	157	531	18559	1.1130903115141484	1.0	0.9999999999999774	99.99996800013048
UP_KEYWORDS	Kinase	5	3.067484662576687	0.8311180289237623	Q9NYL2, Q8TDX7, Q96S44, 5159, 2048	162	735	20581	0.8642395229696818	1.0	0.9978492614222925	99.99999999187634
Immunoglobulin domain	Enrichment Score: 0.27903500253275604				1272, 4045, 4897, 5159, 114990, 2048
Category	Term	Count	%	PValue	Genes	List Total	Pop Hits	Pop Total	Fold Enrichment	Bonferroni	Benjamini	FDR
INTERPRO	IPR013098:Immunoglobulin I-set	4	2.4539877300613497	0.11590494969926854	1272, 4045, 4897, 5159	157	141	18559	3.3534805980936895	1.0	0.9997880361201038	82.19446910915221
SMART	SM00408:IGc2	4	2.4539877300613497	0.3338422750495026	1272, 4045, 4897, 5159	83	250	10057	1.938698795180723	0.9999999999999999	0.9999999906080318	98.80696903327456
INTERPRO	IPR003598:Immunoglobulin subtype 2	4	2.4539877300613497	0.35102815767583057	1272, 4045, 4897, 5159	157	250	18559	1.8913630573248408	1.0	0.9999999073160118	99.7657654174396
SMART	SM00409:IG	4	2.4539877300613497	0.7780300882395577	1272, 4045, 4897, 5159	83	497	10057	0.9752006011975468	1.0	1.0	99.99999252945703
INTERPRO	IPR003599:Immunoglobulin subtype	4	2.4539877300613497	0.7919438676451176	1272, 4045, 4897, 5159	157	497	18559	0.9513898678696383	1.0	1.0	99.99999997187834
UP_KEYWORDS	Immunoglobulin domain	4	2.4539877300613497	0.80400942001735	1272, 4045, 4897, 5159	162	546	20581	0.9307194862750419	1.0	0.9969175980946227	99.99999994320457
INTERPRO	IPR013783:Immunoglobulin-like fold	6	3.6809815950920246	0.9068821183697802	1272, 4045, 4897, 5159, 114990, 2048	157	951	18559	0.7458056219735176	1.0	1.0	99.99999999999963
INTERPRO	IPR007110:Immunoglobulin-like domain	4	2.4539877300613497	0.959913152544811	1272, 4045, 4897, 5159	157	771	18559	0.6132824440093517	1.0	1.0	100.0
Transmembrane proteine	Enrichment Score: 0.21704907787705024				5066, 57575, 4045, 2817, 4897, 4758, 118, 9415, P18085, 3482, 8324, 125988, Q9BQE5, P84077, 1621, 4311, 2048, 5159, Q5SW79, P04083, 26521, 4035, 51522, 55754, 23646, Q5QNY5, 57326, O00299, 4121, 81855, Q96HC4, 4124, 1277, 7841, 64167, Q9Y6K5, 1272, 4128, 1889, 114787, P62942, 2629, 6240, 1499, Q9H223, 92140, 11346, 51150, 2040, 2734, 1113, O00592, 4715, 6272, 4710, 114990, 351, 10602, Q13325, 709…
Category	Term	Count	%	PValue	Genes	List Total	Pop Hits	Pop Total	Fold Enrichment	Bonferroni	Benjamini	FDR
UP_KEYWORDS	Membrane	64	39.263803680981596	0.2605782784633799	5066, 57575, 4045, 2817, 4897, 4758, 118, 9415, P18085, 3482, 8324, 125988, Q9BQE5, P84077, 1621, 4311, 2048, 5159, Q5SW79, P04083, 26521, 4035, 51522, 55754, 23646, Q5QNY5, 57326, O00299, 4121, 81855, Q96HC4, 4124, 1277, 7841, 64167, Q9Y6K5, 1272, 4128, 1889, 114787, P62942, 2629, 6240, 1499, Q9H223, 92140, 11346, 51150, 2040, 2734, 1113, O00592, 4715, 6272, 4710, 114990, 351, 10602, Q13325, 709…	162	7494	20581	1.0849700336400807	1.0	0.8038608962926822	98.06219462656722
UP_KEYWORDS	Transmembrane helix	44	26.993865030674847	0.6051973137439006	5066, Q9Y6K5, 57575, 4128, 1889, 4045, P62942, 6240, 4897, 4758, 9415, 92140, P18085, 3482, 8324, 125988, Q9BQE5, 1621, 4311, 2048, 5159, 2040, 2734, Q5SW79, 51522, 4035, 55754, 23646, O00592, 6272, 4710, 351, 114990, 57326, O00299, 4121, 4124, 81855, 1277, 7095, 53, 2548, 7841, 64167	162	5634	20581	0.9921727430897943	1.0	0.97393260330548	99.99946614311713
UP_KEYWORDS	Transmembrane	44	26.993865030674847	0.6142299829469305	5066, Q9Y6K5, 57575, 4128, 1889, 4045, P62942, 6240, 4897, 4758, 9415, 92140, P18085, 3482, 8324, 125988, Q9BQE5, 1621, 4311, 2048, 5159, 2040, 2734, Q5SW79, 51522, 4035, 55754, 23646, O00592, 6272, 4710, 351, 114990, 57326, O00299, 4121, 4124, 81855, 1277, 7095, 53, 2548, 7841, 64167	162	5651	20581	0.9891879728486819	1.0	0.9719951691732032	99.9996054353083
UP_SEQ_FEATURE	topological domain:Cytoplasmic	27	16.56441717791411	0.6736471201359043	5066, 4128, 57575, 1889, 4897, 9415, 92140, 3482, 8324, 1621, 2048, 5159, 4311, 2040, 2734, 4035, 23646, O00592, 6272, 351, 114990, 4121, 4124, 7095, 53, 7841, 64167	162	3456	20063	0.9675443672839505	1.0	1.0	99.99999634880152
GOTERM_CC_DIRECT	GO:0016021~integral component of membrane	42	25.766871165644172	0.7878616828040783	5066, Q9Y6K5, 4128, 57575, 1889, 4045, P62942, 6240, 4897, 4758, 9415, 92140, P18085, 3482, 8324, Q9BQE5, 1621, 4311, 2048, 5159, 2734, Q5SW79, 51522, 4035, 55754, 23646, O00592, 6272, Q5QNY5, 4710, 351, 114990, 57326, 4121, 4124, 81855, 1277, 7095, 53, 2548, 7841, 64167	160	5163	18224	0.926554328878559	1.0	0.9996309562421646	99.99999984217419
UP_SEQ_FEATURE	transmembrane region	32	19.631901840490798	0.9697435093143238	5066, 4128, 57575, 1889, 4897, 9415, 92140, 3482, 8324, 1621, 4311, 2048, 5159, 2040, 2734, 51522, 4035, 23646, 55754, O00592, 6272, 4710, 351, 114990, O00299, 4121, 4124, 81855, 7095, 53, 7841, 64167	162	5056	20063	0.7838334114705422	1.0	1.0	100.0
Transcription regulation	Enrichment Score: 0.04924752950294263				4149, 6938, P42224, P67809, 7706, 57459, Q00978, 1499, 6925, 26155, 5928, 25842, 359948, 10628, 11137
Category	Term	Count	%	PValue	Genes	List Total	Pop Hits	Pop Total	Fold Enrichment	Bonferroni	Benjamini	FDR
GOTERM_MF_DIRECT	GO:0003700~transcription factor activity, sequence-specific DNA binding	9	5.521472392638037	0.6834410600976687	4149, 6938, P42224, P67809, 7706, 57459, Q00978, 1499, 6925	159	961	16881	0.9943062454597217	1.0	0.9999992891978833	99.99998184908712
UP_KEYWORDS	Transcription regulation	13	7.975460122699387	0.9604594400082399	26155, 4149, P42224, 5928, 1499, 25842, 359948, 10628, 6938, P67809, 57459, Q00978, 6925	162	2332	20581	0.7082168646634055	1.0	0.9999712970776679	100.0
UP_KEYWORDS	Transcription	13	7.975460122699387	0.969710819752502	26155, 4149, P42224, 5928, 1499, 25842, 359948, 10628, 6938, P67809, 57459, Q00978, 6925	162	2398	20581	0.6887246573790916	1.0	0.9999860726025207	100.0
GOTERM_BP_DIRECT	GO:0006351~transcription, DNA-templated	9	5.521472392638037	0.9981310001399583	359948, 25842, 26155, 10628, P42224, 5928, 11137, 57459, 1499	155	1955	16792	0.49873112779473644	1.0	1.0	100.0
Lysosome	Enrichment Score: 9.284701958051839
Cell-cell adhesion	Enrichment Score: 4.113261431708804
Glycoprotein	Enrichment Score: 4.002391318735833
Collagen	Enrichment Score: 2.6093564560510023
Inname immunity	Enrichment Score: 2.576748272133548
Anchored protein	Enrichment Score: 1.174430098866768
Nucleotide-binding	Enrichment Score: 0.9289237895296396
EGF-like domain	Enrichment Score: 0.5981750818032168
mRNA processing	Enrichment Score: 0.4240301801049946
Kinase	Enrichment Score: 0.3692898371771714
Immunoglobulin domain	Enrichment Score: 0.27903500253275604
Transmembrane proteine	Enrichment Score: 0.21704907787705024
Transcription regulation	Enrichment Score: 0.04924752950294263
