# Supplementary material for: Comparison of a human neuronal model proteome upon Japanese encephalitis or West Nile Virus infection and potential role of mosquito saliva in neuropathogenesis
Source: PLoS One. 2020 May 6;15(5):e0232585. doi: 10.1371/journal.pone.0232585 (PMC7202638; doi:10.1371/journal.pone.0232585)
Supplement: S5 Table — Proteins are sorted according to the fold change in the JEV- (or secondly in WNV-) infected cells compared to untreated cells. (XLSX) [file pone.0232585.s009.xlsx]

## Sheet: Sheet1
	Protein #	Gene ID #	Gene	Gene name	JEV infected FC (adj. pValue)	WNV infected FC (adj. pValue)
Up-regulated proteins during JEV infection	Q15388	9804	TOMM20	translocase of outer mitochondrial membrane 20	3.52 (1,94E-02)
	P16403	3006	HIST1H1C	histone cluster 1 H1 family member c	2.28 (2,48E-02)
	P07305	3005	H1F0	H1 histone family member 0	1.96 (7,76E-05)
	P53999	10923	SUB1	SUB1 homolog transcriptional regulator	1.92 (1,93E-02)
	Q5TAQ0	84300	UQCC2	ubiquinol-cytochrome c reductase complex assembly factor 2	1.85 (4,01E-02)
	Q9NR30	9188	DDX21	DExD-box helicase 21	1.70 (3,02E-09)
	P11387	7150	TOP1	topoisomerase DNA I	1.64 (1,27E-03)
	O15446	10849	CD3EAP	CD3e molecule associated protein	1.60 (2,48E-02)
	Q9UIG0-2	9031	BAZ1B	bromodomain adjacent to zinc finger domain 1B	1.59 (1,85E-03)
	P11388	7153	TOP2A	topoisomerase DNA II alpha	1.57 (2,48E-02)
	H7BXI1	57488	ESYT2	extended synaptotagmin 2	1.57 (7,02E-03)
	Q5SSJ5	50809	HP1BP3	heterochromatin protein 1 binding protein 3	1.55 (1,30E-02)
Up-regulated proteins during JEV and WNV infection	Q9BZF1-3	114882	OSBPL8	oxysterol binding protein like 8	1.57 (1,65E-04)	1.55 (2,83E-05)
	P16401	3009	HIST1H1B	histone cluster 1 H1 family member b	2.01 (1,98E-06)	1.50 (2,85E-03)
Up-regulated proteins during WNV infection	P60468	10952	SEC61B	Sec61 translocon beta subunit		7.71 (1,61E-07)
	H0YI58	51290	ERGIC2	ERGIC and golgi 2		3.90 (1,23E-02)
	Q9P0L0	9218	VAPA	VAMP associated protein A		3.78 (8,72E-04)
	P07099	2052	EPHX1	epoxide hydrolase 1		2.18 (5,44E-08)
	O15427	9123	SLC16A3	solute carrier family 16 member 3		2.10 (4,83E-02)
	Q13619	8451	CUL4A	cullin 4A		2.09 (3,11E-02)
	O00264	10857	PGRMC1	progesterone receptor membrane component 1		2.04 (2,72E-03)
	Q9BT22	56052	ALG1	ALG1, chitobiosyldiphosphodolichol beta-mannosyltransferase		2.01 (1,08E-02)
	P04844	6185	RPN2	ribophorin II		1.98 (1,66E-06)
	Q9HC07	55858	TMEM165	transmembrane protein 165		1.97 (2,59E-02)
	Q96KA5-2	81037	CLPTM1L	CLPTM1 like		1.96 (1,23E-02)
	Q96AG4	55379	LRRC59	leucine rich repeat containing 59		1.92 (2,72E-03)
	Q9Y5M8	58477	SRPRB	SRP receptor beta subunit		1.87 (1,60E-03)
	P62873	2782	GNB1	G protein subunit beta 1		1.87 (2,54E-02)
	Q8N5K1	493856	CISD2	CDGSH iron sulfur domain 2		1.87 (6,36E-04)
	Q7L5N7	54947	LPCAT2	lysophosphatidylcholine acyltransferase 2		1.84 (3,67E-03)
	Q07065	10970	CKAP4	cytoskeleton associated protein 4		1.81 (1,60E-12)
	Q96JJ7	54495	TMX3	thioredoxin related transmembrane protein 3		1.78 (4,65E-02)
	P16435	5447	POR	cytochrome p450 oxidoreductase		1.75 (2,40E-03)
	Q9NRG7-2	56948	SDR39U1	short chain dehydrogenase/reductase family 39U member 1		1.73 (1,46E-02)
	Q9UGP8	11231	SEC63	SEC63 homolog protein translocation regulator		1.73 (5,75E-03)
	Q9BQ95	51295	ECSIT	ECSIT signalling integrator		1.70 (2,92E-02)
	O96008	10452	TOMM40	translocase of outer mitochondrial membrane 40		1.69 (3,25E-02)
	Q9UBI6	55970	GNG12	G protein subunit gamma 12		1.68 (1,41E-02)
	P50402	2010	EMD	emerin		1.67 (2,68E-02)
	Q9BTV4	79188	TMEM43	transmembrane protein 43		1.65 (2,56E-04)
	O95202	3954	LETM1	leucine zipper and EF-hand containing transmembrane protein 1		1.64 (1,19E-03)
	Q53GS9-2	10713	USP39	ubiquitin specific peptidase 39		1.62 (2,26E-02)
	Q14690	22984	PDCD11	programmed cell death 11		1.60 (4,19E-05)
	P49257	3998	LMAN1	lectin mannose binding 1		1.60 (4,25E-02)
	Q9NW13	55131	RBM28	RNA binding motif protein 28		1.59 (5,96E-03)
	P46977	3703	STT3A	STT3A catalytic subunit of the oligosaccharyltransferase complex		1.56 (1,38E-03)
	Q12797	444	ASPH	aspartate beta-hydroxylase		1.56 (3,11E-02)
	Q96N66-2	79143	MBOAT7	membrane bound O-acyltransferase domain containing 7		1.55 (1,36E-02)
	Q5K651	54809	SAMD9	sterile alpha motif domain containing 9		1.55 (2,75E-02)
	Q9H3N1	81542	TMX1	thioredoxin related transmembrane protein 1		1.55 (1,76E-02)
	Q9Y2Q3	373156	GSTK1	glutathione S-transferase kappa 1		1.55 (8,08E-03)
	Q9HD20	57130	ATP13A1	ATPase 13A1		1.54 (1,93E-06)
	P42167	7112	TMPO	thymopoietin		1.54 (5,33E-03)
	E9PF19	26608	TBL2	transducin beta like 2		1.54 (4,64E-02)
	Q96TA2-3	10730	YME1L1	YME1 like 1 ATPase		1.53 (1,20E-03)
	P09874	142	PARP1	poly-ADP-ribose polymerase 1		1.52 (8,66E-03)
	P04843	6184	RPN1	ribophorin I		1.52 (3,58E-04)
	Q02880-2	7155	TOP2B	topoisomerase DNA II beta		1.52 (7,56E-03)
	P08240	6734	SRPRA	SRP receptor alpha subunit		1.52 (8,31E-03)
	Q9UK08	94235	GNG8	G protein subunit gamma 8		1.51 (4,35E-02)
	Q14165	9761	MLEC	malectin		1.50 (1,36E-02)
	B5MCF9	23481	PES1	pescadillo ribosomal biogenesis factor 1		1.50 (2,01E-02)
	P12235	291	SLC25A4	solute carrier family 25 member 4		1.50 (5,96E-03)
	P27824	821	CANX	calnexin		1.50 (1,55E-02)
	Q9NWH9	79811	SLTM	SAFB like transcription modulator		1.50 (1,61E-02)
	P16615	488	ATP2A2	ATPase sarcoplasmic/endoplasmic reticulum Ca2+ transporting 2		1.50 (8,28E-04)
