# Supplementary material for: Comparison of a human neuronal model proteome upon Japanese encephalitis or West Nile Virus infection and potential role of mosquito saliva in neuropathogenesis
Source: PLoS One. 2020 May 6;15(5):e0232585. doi: 10.1371/journal.pone.0232585 (PMC7202638; doi:10.1371/journal.pone.0232585)
Supplement: S7 Table — (XLSX) [file pone.0232585.s011.xlsx]

## Sheet: Sheet1
Nucleosome assembly	Enrichment Score: 3.3156511170192484				P16403, P16401, P07305, Q5SSJ5, P11388, P53999, P11387, 4666, O15446
Category	Term	Count	%	PValue	Genes	List Total	Pop Hits	Pop Total	Fold Enrichment	Bonferroni	Benjamini	FDR
INTERPRO	IPR005819:Histone H5	4	10.81081081081081	4.683407680968785E-7	P16403, P16401, P07305, Q5SSJ5	35	9	18559	235.66984126984124	5.994583552570987E-5	5.994583552570987E-5	5.438983018857257E-4
INTERPRO	IPR005818:Histone H1/H5	4	10.81081081081081	2.01679829362287E-6	P16403, P16401, P07305, Q5SSJ5	35	14	18559	151.50204081632654	2.581171239401936E-4	1.2906689110125935E-4	0.0023421496233910766
SMART	SM00526:H15	4	10.81081081081081	2.214409823268481E-6	P16403, P16401, P07305, Q5SSJ5	22	13	10057	140.65734265734267	5.978734409306519E-5	5.978734409306519E-5	0.0018345857067947335
GOTERM_CC_DIRECT	GO:0000786~nucleosome	4	10.81081081081081	7.717297477839658E-4	P16403, P16401, P07305, Q5SSJ5	36	94	18224	21.541371158392433	0.06496041019251864	0.06496041019251864	0.8309046945518261
GOTERM_BP_DIRECT	GO:0006334~nucleosome assembly	4	10.81081081081081	0.001925011221918481	P16403, P16401, P07305, Q5SSJ5	36	119	16792	15.678804855275443	0.40218464209389704	0.40218464209389704	2.4973642196515877
UP_KEYWORDS	Chromosome	5	13.513513513513514	0.0050655897310530945	P16403, P16401, P07305, Q5SSJ5, O15446	37	400	20581	6.953040540540541	0.4103111096790468	0.10024433616066786	5.520156216235305
GOTERM_MF_DIRECT	GO:0031490~chromatin DNA binding	3	8.108108108108109	0.006418508328137954	P16403, P16401, P07305	36	58	16881	24.254310344827584	0.5106859187837192	0.2119945195566335	7.028114839790723
INTERPRO	IPR011991:Winged helix-turn-helix DNA-binding domain	4	10.81081081081081	0.00898150385289137	P16403, P16401, P07305, Q5SSJ5	35	235	18559	9.025653495440729	0.6848877422610631	0.31950997133797254	9.947415395758386
UP_KEYWORDS	Citrullination	3	8.108108108108109	0.012480253948636227	P16403, P16401, P07305	37	97	20581	17.203399275564223	0.7291293250362452	0.19562172650491916	13.100957877236564
UP_KEYWORDS	DNA-binding	8	21.62162162162162	0.06158448155310792	P16403, P11388, P53999, P16401, P11387, P07305, 4666, Q5SSJ5	37	2050	20581	2.1707053394858273	0.9986538333486188	0.4836907773611927	50.870417092943754
Nucleolus	Enrichment Score: 3.0558781876790184				Q9NR30, 10628, Q9UIG0, P16403, P11388, P53999, 1938, P16401, P11387, Q15388, O15446, 3939
Category	Term	Count	%	PValue	Genes	List Total	Pop Hits	Pop Total	Fold Enrichment	Bonferroni	Benjamini	FDR
UP_KEYWORDS	Isopeptide bond	11	29.72972972972973	1.665010020971236E-5	Q9NR30, 10628, Q9UIG0, P16403, P11388, P53999, 1938, P16401, P11387, Q15388, O15446	37	1132	20581	5.405190526215262	0.001730126440433133	5.770417265846817E-4	0.018615348033224066
UP_KEYWORDS	Ubl conjugation	11	29.72972972972973	5.081361962706095E-4	Q9NR30, 10628, 3939, Q9UIG0, P11388, P53999, 1938, P16401, P11387, Q15388, O15446	37	1705	20581	3.5886660854402797	0.05148682133528171	0.013127965455684842	0.5666933812439989
GOTERM_CC_DIRECT	GO:0005730~nucleolus	5	13.513513513513514	0.08034677564419773	Q9NR30, P11388, P53999, P11387, O15446	36	857	18224	2.9534552054972125	0.9993156212556293	0.5549935772392194	59.55506653107594
Cell-cell adhesion	Enrichment Score: 2.1400317823184194				10163, 3939, H7BXI1, 1938, 7458, Q9BZF1, 5576, 10427,
Category	Term	Count	%	PValue	Genes	List Total	Pop Hits	Pop Total	Fold Enrichment	Bonferroni	Benjamini	FDR
GOTERM_BP_DIRECT	GO:0098609~cell-cell adhesion	5	13.513513513513514	0.0023435779731681506	10163, 3939, H7BXI1, 1938, 7458	36	271	16792	8.605986059860598	0.465524665365171	0.2689217999182105	3.0326978660032866
GOTERM_MF_DIRECT	GO:0098641~cadherin binding involved in cell-cell adhesion	5	13.513513513513514	0.0029367480917277334	10163, 3939, H7BXI1, 1938, 7458	36	290	16881	8.084770114942529	0.27852578290164665	0.15060361603174144	3.2736552753873105
GOTERM_CC_DIRECT	GO:0005913~cell-cell adherens junction	5	13.513513513513514	0.0032884935997610663	10163, 3939, H7BXI1, 1938, 7458	36	323	18224	7.836257309941521	0.24916577778683258	0.09110296565663667	3.497305920421201
GOTERM_CC_DIRECT	GO:0016020~membrane	8	21.62162162162162	0.12165494509172603	Q9NR30, 3939, Q9BZF1, H7BXI1, 5576, 1938, 7458, 10427	36	2200	18224	1.8408080808080807	0.999987443489375	0.6764906054749085	75.38747936381425
Chromatine binding	Enrichment Score: 1.1420373075078842				Q9UIG0, P53999, P11387, Q5SSJ5, 64841, 51072, P11388
Category	Term	Count	%	PValue	Genes	List Total	Pop Hits	Pop Total	Fold Enrichment	Bonferroni	Benjamini	FDR
UP_SEQ_FEATURE	compositionally biased region:Lys-rich	4	10.81081081081081	0.0016593688755266363	Q9UIG0, P53999, P11387, Q5SSJ5	37	131	20063	16.557045595213534	0.18611210774750175	0.18611210774750175	1.8994659819632997
GOTERM_MF_DIRECT	GO:0003682~chromatin binding	4	10.81081081081081	0.046741770555993115	Q9UIG0, P11388, P11387, Q5SSJ5	36	391	16881	4.797101449275362	0.9950753823603524	0.6544789559989135	41.82669055861666
UP_SEQ_FEATURE	mutagenesis site	6	16.216216216216218	0.3567147643481159	64841, 51072, Q9UIG0, P11388, P53999, P11387	37	2191	20063	1.4849198810860154	1.0	0.9999999879584758	99.38687059755172
UP_KEYWORDS	Coiled coil	3	8.108108108108109	0.9769708050118888	Q9UIG0, P11387, Q5SSJ5	37	3036	20581	0.5496474735605171	1.0	0.9999967958755335	100.0
ATP binding	Enrichment Score: 0.4370009455048891				Q9NR30, Q9UIG0, 5576, P11388, 1938, 7371, 7052
Category	Term	Count	%	PValue	Genes	List Total	Pop Hits	Pop Total	Fold Enrichment	Bonferroni	Benjamini	FDR
UP_KEYWORDS	Nucleotide-binding	6	16.216216216216218	0.19923862422035465	Q9NR30, Q9UIG0, 5576, P11388, 1938, 7371	37	1788	20581	1.866588064574642	0.9999999999078863	0.8309462003343187	91.6623754011815
GOTERM_MF_DIRECT	GO:0005524~ATP binding	5	13.513513513513514	0.3759842904640778	Q9NR30, 7052, Q9UIG0, P11388, 7371	36	1495	16881	1.5682831661092531	1.0	0.9994345604884269	99.51893215187366
UP_KEYWORDS	ATP-binding	4	10.81081081081081	0.44291619363905965	Q9NR30, Q9UIG0, P11388, 7371	37	1391	20581	1.59954922571745	1.0	0.9522705116943001	99.85576555201897
UP_SEQ_FEATURE	nucleotide phosphate-binding region:ATP	3	8.108108108108109	0.5384326973456388	Q9NR30, P11388, 7371	37	994	20063	1.6365490238729676	1.0	0.9999999952899135	99.98673294027695
Transcription regulation	Enrichment Score: 0.17362736939099987				Q9NR30, 10628, Q9UIG0, P53999, 4666, O15446
Category	Term	Count	%	PValue	Genes	List Total	Pop Hits	Pop Total	Fold Enrichment	Bonferroni	Benjamini	FDR
UP_KEYWORDS	Transcription	6	16.216216216216218	0.4113062820888183	Q9NR30, 10628, Q9UIG0, P53999, 4666, O15446	37	2398	20581	1.3917679147036945	1.0	0.9449892900747746	99.73265543399364
UP_KEYWORDS	Transcription regulation	4	10.81081081081081	0.7908925012098252	10628, Q9UIG0, P53999, 4666	37	2332	20581	0.9541050484446711	1.0	0.9985115386351977	99.99999748308032
GOTERM_BP_DIRECT	GO:0006351~transcription, DNA-templated	3	8.108108108108109	0.9264779576536966	10628, Q9UIG0, 4666	36	1955	16792	0.715771526001705	1.0	1.0	99.99999999999987
Membrane	Enrichment Score: 0.1557275773272862				64841, 10869, 3939, 60626, Q9BZF1, H7BXI1, 5576, 6277, Q5TAQ0, Q15388, 10427, 4666
Category	Term	Count	%	PValue	Genes	List Total	Pop Hits	Pop Total	Fold Enrichment	Bonferroni	Benjamini	FDR
UP_KEYWORDS	Endoplasmic reticulum	4	10.81081081081081	0.2861281705479829	10869, Q9BZF1, H7BXI1, 10427	37	1067	20581	2.085260518250209	0.9999999999999994	0.9033725851499311	97.69171999709651
UP_KEYWORDS	Transport	5	13.513513513513514	0.459759002663588	Q9BZF1, H7BXI1, 4666, Q15388, 10427	37	1978	20581	1.4060749323641135	1.0	0.9526116465465687	99.89767325119774
UP_KEYWORDS	Membrane	11	29.72972972972973	0.8966014582217006	64841, 10869, 3939, 60626, Q9BZF1, H7BXI1, 5576, 6277, Q5TAQ0, Q15388, 10427	37	7494	20581	0.8164766047071892	1.0	0.9998400237469687	99.99999999904277
UP_KEYWORDS	Transmembrane helix	5	13.513513513513514	0.9951726630477933	10869, 3939, Q9BZF1, H7BXI1, Q15388	37	5634	20581	0.4936486006773547	1.0	0.9999999703482899	100.0
UP_KEYWORDS	Transmembrane	5	13.513513513513514	0.9953133256117423	10869, 3939, Q9BZF1, H7BXI1, Q15388	37	5651	20581	0.4921635491446145	1.0	0.9999999543232633	100.0
GOTERM_CC_DIRECT	GO:0016021~integral component of membrane	5	13.513513513513514	0.9956025008597997	10869, 3939, Q9BZF1, H7BXI1, Q15388	36	5163	18224	0.49024038565003125	1.0	0.9999999999959371	100.0

## Sheet: Sheet5
GO	up
total	down
				DOWN	UP
Nucleosome assembly	8		Nucleosome assembly (9)	11.1111	88.8889
9	1								DOWN	UP
Nucleolus	9		Nucleolus (12)	25	75		BP	Nucleosome assembly (9)	11.1111	88.8889
12	3							Cell-cell adhesion (8)	75	25
Cell-cell adhesion	2		Cell-cell adhesion (8)	75	25			Transcription regulation (6)	33.3333	66.6667
8	6
Chromatine binding	5		Chromatine binding (7)	28.5714	71.4286		MF	Chromatine binding (7)	28.5714	71.4286
7	2							ATP binding (7)	57.1429	42.8571
ATP binding	3		ATP binding (7)	57.1429	42.8571
7	4						CC	Nucleolus (12)	25	75
Transcription regulation	4		Transcription regulation (6)	33.3333	66.6667			Membrane (12)	66.6667	33.3333
6	2
Membrane	4		Membrane (12)	66.6667	33.3333
12	8
