# Supplementary material for: Comparison of a human neuronal model proteome upon Japanese encephalitis or West Nile Virus infection and potential role of mosquito saliva in neuropathogenesis
Source: PLoS One. 2020 May 6;15(5):e0232585. doi: 10.1371/journal.pone.0232585 (PMC7202638; doi:10.1371/journal.pone.0232585)
Supplement: S8 Table — (XLSX) [file pone.0232585.s012.xlsx]

## Sheet: Medium
Membrane	Enrichment Score: 7.847958093240632				274, 6125, P04843, P04844, P07099, P08240, P09874, P12235, P16435, P16615, P27824, P42167, P46977, P49257, P50402, P60468, P62873, Q07065, Q12797, Q14165, Q7L5N7, Q8N5K1, Q96AG4, Q96JJ7, Q96KA5, Q96N66, Q96TA2, Q9BT22, Q9BTV4, Q9BZF1, Q9H3N1, Q9HC07, Q9HD20, Q9P0L0, Q9UBI6, Q9UGP8, Q9UK08, Q9Y2Q3, Q9Y5M8, O15427, P27824, Q07065, Q9P0L0, Q9Y5M8
Category	Term	Count	%	PValue	Genes	List Total	Pop Hits	Pop Total	Fold Enrichment	Bonferroni	Benjamini	FDR
GOTERM_CC_DIRECT	GO:0005789~endoplasmic reticulum membrane	28	38.88888888888889	4.1724822853787466E-18	Q07065, Q9Y5M8, Q96N66, Q14165, P16615, P16435, Q9H3N1, O00264, Q96AG4, P04843, P08240, Q9UGP8, P04844, P42167, Q9P0L0, P27824, Q8N5K1, Q9BT22, P49257, Q7L5N7, Q9HD20, H0YI58, P46977, P07099, Q12797, Q9BZF1, P60468, Q96JJ7	72	862	18224	8.221706625418923	5.966649668091608E-16	5.966649668091608E-16	4.941417351947513E-15
UP_KEYWORDS	Endoplasmic reticulum	27	37.5	4.842504638084814E-16	Q07065, Q9Y5M8, Q9BTV4, Q14165, P16615, P16435, Q9H3N1, O00264, Q96AG4, P04843, P08240, P04844, Q9UGP8, Q9P0L0, P27824, Q8N5K1, Q9BT22, P49257, Q7L5N7, Q9HD20, H0YI58, P46977, P07099, Q12797, Q9BZF1, P60468, Q96JJ7	72	1067	20581	7.233247422680412	7.815970093361102E-14	7.815970093361102E-14	5.440092820663267E-13
GOTERM_CC_DIRECT	GO:0016020~membrane	34	47.22222222222222	7.146527992469042E-13	O15427, Q9Y5M8, Q07065, Q96TA2, 6125, Q96N66, B5MCF9, P09874, P16615, Q14165, P16435, P62873, O00264, Q96AG4, P04843, P08240, P50402, Q9UGP8, P04844, P42167, P27824, Q8N5K1, Q9BT22, P49257, Q96KA5, Q9HD20, H0YI58, 274, P46977, Q9Y2Q3, Q12797, Q9BZF1, P60468, 7458	72	2200	18224	3.9117171717171715	1.021950302160235E-10	5.109757061916298E-11	8.463563183624956E-10
UP_SEQ_FEATURE	topological domain:Lumenal	16	22.22222222222222	4.2080645801157506E-11	P27824, Q9BT22, P49257, Q9BTV4, Q7L5N7, Q14165, P16615, H0YI58, P46977, Q12797, Q96AG4, P04843, Q96JJ7, P04844, Q9UGP8, P42167	72	450	20063	9.907654320987653	1.0604329303554039E-8	1.0604329303554039E-8	5.473534958611026E-8
GOTERM_CC_DIRECT	GO:0005783~endoplasmic reticulum	20	27.77777777777778	2.3418615856997714E-10	Q9P0L0, Q07065, P27824, E9PF19, Q8N5K1, Q9BT22, Q7L5N7, P16615, Q14165, 11315, Q12797, Q9BZF1, P60468, Q9H3N1, O00264, Q96AG4, P08240, P50402, P04844, Q9UGP8	72	828	18224	6.113794954374665	3.348861388197122E-8	1.1162871405012709E-8	2.7734361474074376E-7
UP_KEYWORDS	Transmembrane	37	51.388888888888886	2.68568611905112E-5	O15427, Q9Y5M8, Q07065, Q96TA2, Q96N66, Q9BTV4, O95202, P16615, Q14165, O96008, P16435, Q9H3N1, Q96AG4, O00264, P04843, P50402, Q9UGP8, P04844, P42167, Q9P0L0, P27824, Q8N5K1, Q9BT22, P49257, 51522, Q7L5N7, Q96KA5, Q9HD20, Q9HC07, H0YI58, P12235, P46977, P07099, Q12797, Q9BZF1, P60468, Q96JJ7	72	5651	20581	1.871588607719381	0.004715716970884798	0.00157438303811408	0.03295172467012719
UP_KEYWORDS	Transmembrane helix	36	50.0	6.861922238377864E-5	O15427, Q9Y5M8, Q07065, Q96TA2, Q96N66, Q9BTV4, O95202, P16615, Q14165, P16435, Q9H3N1, Q96AG4, O00264, P04843, P50402, Q9UGP8, P04844, P42167, Q9P0L0, P27824, Q8N5K1, Q9BT22, P49257, 51522, Q7L5N7, Q96KA5, Q9HD20, Q9HC07, H0YI58, P12235, P46977, P07099, Q12797, Q9BZF1, P60468, Q96JJ7	72	5634	20581	1.8264998225062123	0.012004758473997401	0.0030147957276125403	0.08417177382826768
GOTERM_CC_DIRECT	GO:0016021~integral component of membrane	36	50.0	1.4544370304887225E-4	Q9Y5M8, Q07065, Q96TA2, Q96N66, Q9BTV4, O95202, P16615, Q14165, O96008, P16435, Q9H3N1, Q96AG4, O00264, P04843, P08240, P50402, Q9UGP8, P04844, P42167, Q9P0L0, Q8N5K1, Q9BT22, P49257, 51522, Q7L5N7, Q96KA5, Q9HD20, Q9HC07, H0YI58, P12235, P46977, P07099, Q12797, Q9BZF1, P60468, Q96JJ7	72	5163	18224	1.7648653883401124	0.02058513501480741	0.005186493999372543	0.17211136103970626
UP_KEYWORDS	Membrane	42	58.333333333333336	2.0037317279529053E-4	O15427, Q9Y5M8, Q07065, Q96TA2, Q96N66, Q9BTV4, O95202, P16615, Q14165, O96008, P16435, Q9UBI6, Q9H3N1, Q96AG4, O00264, P04843, P08240, P50402, Q9UGP8, P04844, P42167, Q9P0L0, P27824, Q8N5K1, Q9BT22, 6277, P49257, 51522, Q9UK08, Q7L5N7, Q96KA5, Q9HD20, Q9HC07, H0YI58, P12235, P46977, 11315, P07099, Q12797, Q9BZF1, P60468, Q96JJ7	72	7494	20581	1.6020260652966818	0.034654501350560585	0.005860959178067615	0.24560536234590202
UP_SEQ_FEATURE	transmembrane region	33	45.83333333333333	2.124771792160796E-4	O15427, Q9Y5M8, Q07065, Q96N66, Q9BTV4, O95202, P16615, Q14165, Q9H3N1, O00264, Q96AG4, P04843, P50402, Q9UGP8, P04844, P42167, Q9P0L0, P27824, Q8N5K1, Q9BT22, P49257, 51522, Q7L5N7, Q96KA5, Q9HC07, Q9HD20, H0YI58, P12235, P46977, P07099, Q12797, P60468, Q96JJ7	72	5056	20063	1.8187384625527425	0.05214139475241464	0.0264196975864881	0.2760219346021331
UP_SEQ_FEATURE	topological domain:Cytoplasmic	20	27.77777777777778	0.028967423727166382	O15427, Q9P0L0, P27824, Q9BT22, P49257, Q7L5N7, Q96KA5, Q9HD20, P16615, Q14165, H0YI58, P46977, Q12797, P60468, Q9H3N1, Q96AG4, P04843, Q96JJ7, P04844, Q9UGP8	72	3456	20063	1.612573945473251	0.9993933788140559	0.9153476164026546	31.77446591610671
Protein export	Enrichment Score: 2.882624375076678				Q9Y5M8, P60468, P08240, Q9UGP8, 6125
Category	Term	Count	%	PValue	Genes	List Total	Pop Hits	Pop Total	Fold Enrichment	Bonferroni	Benjamini	FDR
KEGG_PATHWAY	hsa03060:Protein export	4	5.555555555555555	1.8024343616930918E-4	Q9Y5M8, P60468, P08240, Q9UGP8	35	23	6910	34.33540372670807	0.010222196419871987	0.005124227061424458	0.17851754550016752
GOTERM_BP_DIRECT	GO:0036498~IRE1-mediated unfolded protein response	4	5.555555555555555	0.0018310371370538732	Q9Y5M8, P60468, P08240, Q9UGP8	70	59	16792	16.263438256658596	0.5750901094153575	0.24820584174778448	2.579975527261147
GOTERM_BP_DIRECT	GO:0006614~SRP-dependent cotranslational protein targeting to membrane	4	5.555555555555555	0.006816638511310069	Q9Y5M8, 6125, P08240, Q9UGP8	70	94	16792	10.20790273556231	0.9590035453061057	0.3663916380109783	9.29453495317757
Glycosylation	Enrichment Score: 2.343772691617685				Q07065, P27824, P60468, P49257, P04843, P04844, Q9UGP8, P46977, Q9BT22, Q7L5N7, P09874, 1725, Q96N66, Q9Y2Q3
Category	Term	Count	%	PValue	Genes	List Total	Pop Hits	Pop Total	Fold Enrichment	Bonferroni	Benjamini	FDR
KEGG_PATHWAY	hsa04141:Protein processing in endoplasmic reticulum	8	11.11111111111111	1.4244874851638825E-5	Q07065, P27824, P60468, P49257, P04843, P04844, Q9UGP8, P46977	35	169	6910	9.345731191885038	8.116340964371416E-4	8.116340964371416E-4	0.014118914612104572
GOTERM_MF_DIRECT	GO:0004579~dolichyl-diphosphooligosaccharide-protein glycotransferase activity	3	4.166666666666666	5.818905678920964E-4	P04843, P04844, P46977	70	9	16881	80.38571428571429	0.11916861793153333	0.06147382451608374	0.7371079355175669
GOTERM_BP_DIRECT	GO:0018279~protein N-linked glycosylation via asparagine	4	5.555555555555555	5.883595768924904E-4	P49257, P04843, P04844, P46977	70	40	16792	23.988571428571426	0.24030996996931198	0.128398009392654	0.8358594656940554
GOTERM_CC_DIRECT	GO:0008250~oligosaccharyltransferase complex	3	4.166666666666666	6.599818290373129E-4	P04843, P04844, P46977	72	10	18224	75.93333333333332	0.09008906596401045	0.015611615220734065	0.7788174455485519
KEGG_PATHWAY	hsa00510:N-Glycan biosynthesis	4	5.555555555555555	0.0017182747377009764	Q9BT22, P04843, P04844, P46977	35	49	6910	16.11661807580175	0.09337457987420905	0.03214723024536026	1.690206943029715
UP_KEYWORDS	Glycosyltransferase	5	6.944444444444445	0.008990587518833425	Q9BT22, P04843, P09874, P04844, P46977	72	236	20581	6.056085216572505	0.7959722827017726	0.12406052722462446	10.49043021018614
GOTERM_BP_DIRECT	GO:0006486~protein glycosylation	3	4.166666666666666	0.07872888823739586	Q9BT22, P04843, P46977	70	113	16792	6.368647281921619	1.0	0.9086814953552872	68.94799605292546
UP_KEYWORDS	Transferase	9	12.5	0.23433266978539422	Q9BT22, Q96N66, 1725, P04843, Q7L5N7, P09874, P04844, P46977, Q9Y2Q3	72	1708	20581	1.5062207259953162	1.0	0.8021921749641295	96.22403584569042
KEGG_PATHWAY	hsa01100:Metabolic pathways	5	6.944444444444445	0.8780583495454012	Q9BT22, P04843, Q7L5N7, P04844, P46977	35	1228	6910	0.8038622615169847	1.0	0.9994448418176872	99.99999991255144
Cell-cell adhesion	Enrichment Score: 2.1129480831552696				11315, Q9P0L0, 7458, Q96AG4, P50402, P42167, O15427, Q9BZF1
Category	Term	Count	%	PValue	Genes	List Total	Pop Hits	Pop Total	Fold Enrichment	Bonferroni	Benjamini	FDR
GOTERM_BP_DIRECT	GO:0098609~cell-cell adhesion	6	8.333333333333332	0.005115444743386051	11315, Q9P0L0, 7458, Q96AG4, P50402, P42167	70	271	16792	5.311122825513969	0.9088313132947315	0.32912601721100965	7.053332274166413
GOTERM_MF_DIRECT	GO:0098641~cadherin binding involved in cell-cell adhesion	6	8.333333333333332	0.006633950884061295	11315, Q9P0L0, 7458, Q96AG4, P50402, P42167	70	290	16881	4.989458128078818	0.7656687645535156	0.3834853598668223	8.112298672889295
GOTERM_CC_DIRECT	GO:0005913~cell-cell adherens junction	6	8.333333333333332	0.008505804656988514	11315, Q9P0L0, 7458, Q96AG4, P50402, P42167	72	323	18224	4.701754385964913	0.7052219328839172	0.11498727191739877	9.621520790116067
GOTERM_CC_DIRECT	GO:0031965~nuclear membrane	5	6.944444444444445	0.01224155570635559	O15427, Q9P0L0, Q9BZF1, P50402, P42167	72	229	18224	5.526443474041727	0.8281864499122247	0.14796042968929324	13.572981658471495
Protein folding	Enrichment Score: 1.006776027667187				7411, P27824, P62873, Q9H3N1, P49257, Q96JJ7, Q14165, P04843, P04844, Q12797, P27824
Category	Term	Count	%	PValue	Genes	List Total	Pop Hits	Pop Total	Fold Enrichment	Bonferroni	Benjamini	FDR
GOTERM_BP_DIRECT	GO:0006457~protein folding	7	9.722222222222223	9.560436813955209E-5	7411, P27824, P62873, Q9H3N1, P49257, Q96JJ7, Q14165	70	180	16792	9.32888888888889	0.04366726210250038	0.04366726210250038	0.13626567639800635
UP_SEQ_FEATURE	signal peptide	7	9.722222222222223	0.9851844808790804	P27824, Q9H3N1, P49257, P04843, Q96JJ7, Q14165, P04844	72	3346	20063	0.5829556020455602	1.0	1.0	100.0
UP_KEYWORDS	Disulfide bond	5	6.944444444444445	0.9986691400542309	Q12797, P27824, Q9H3N1, P49257, Q96JJ7	72	3434	20581	0.4162015466252508	1.0	0.9999999993730635	100.0
UP_SEQ_FEATURE	disulfide bond	4	5.555555555555555	0.9988009847878653	P27824, Q9H3N1, P49257, Q96JJ7	72	2917	20063	0.38210871138536545	1.0	1.0	100.0
Mitochondrie	Enrichment Score: 1.0012481654756131				11315, Q9BQ95, Q8N5K1, Q96TA2, 51522, O95202, 6742, O96008, 25996, P12235,
Category	Term	Count	%	PValue	Genes	List Total	Pop Hits	Pop Total	Fold Enrichment	Bonferroni	Benjamini	FDR
UP_KEYWORDS	Mitochondrion	10	13.88888888888889	0.014461820372717808	11315, Q9BQ95, Q8N5K1, Q96TA2, 51522, O95202, 6742, O96008, 25996, P12235	72	1119	20581	2.5544881342468475	0.9229934249263099	0.16734274197936272	16.369364431536383
UP_SEQ_FEATURE	transit peptide:Mitochondrion	4	5.555555555555555	0.2431718458828746	Q9BQ95, O95202, 6742, 25996	72	482	20063	2.3124711848778237	1.0	0.9999992029916206	97.33259896320762
UP_KEYWORDS	Transit peptide	4	5.555555555555555	0.2819156912861181	Q9BQ95, O95202, 6742, 25996	72	536	20581	2.1331882255389716	1.0	0.8382050722458774	98.28172153567498
GPCR signal transduction	Enrichment Score: 0.9887697185364814				Q9P0L0, Q9UBI6, 3956, P62873, Q9UK08
Category	Term	Count	%	PValue	Genes	List Total	Pop Hits	Pop Total	Fold Enrichment	Bonferroni	Benjamini	FDR
GOTERM_CC_DIRECT	GO:0005834~heterotrimeric G-protein complex	3	4.166666666666666	0.007308679227634905	Q9UBI6, P62873, Q9UK08	72	33	18224	23.01010101010101	0.6497048317857477	0.11001728519949283	8.320703472562618
GOTERM_MF_DIRECT	GO:0004871~signal transducer activity	5	6.944444444444445	0.00971164677515662	Q9P0L0, Q9UBI6, 3956, P62873, Q9UK08	70	204	16881	5.910714285714286	0.8808636327553088	0.41249564761855284	11.665990666365412
GOTERM_BP_DIRECT	GO:0071377~cellular response to glucagon stimulus	3	4.166666666666666	0.011736781957545833	Q9UBI6, P62873, Q9UK08	70	40	16792	17.99142857142857	0.9959680138811658	0.49801599576463595	15.496856347002396
KEGG_PATHWAY	hsa04727:GABAergic synapse	3	4.166666666666666	0.06510351046432969	Q9UBI6, P62873, Q9UK08	35	85	6910	6.968067226890756	0.9784463336671104	0.616839890375678	48.68998645505744
KEGG_PATHWAY	hsa05032:Morphine addiction	3	4.166666666666666	0.07333900218817761	Q9UBI6, P62873, Q9UK08	35	91	6910	6.5086342229199365	0.9869836142363052	0.5803395111019751	52.99835575980134
KEGG_PATHWAY	hsa04713:Circadian entrainment	3	4.166666666666666	0.07900858642083533	Q9UBI6, P62873, Q9UK08	35	95	6910	6.234586466165414	0.9908258014931521	0.5424611016552614	55.77233391370966
KEGG_PATHWAY	hsa04723:Retrograde endocannabinoid signaling	3	4.166666666666666	0.08776363592279432	Q9UBI6, P62873, Q9UK08	35	101	6910	5.864214992927864	0.9946774386084836	0.5266742877818351	59.767575291157414
KEGG_PATHWAY	hsa04726:Serotonergic synapse	3	4.166666666666666	0.10296603108317165	Q9UBI6, P62873, Q9UK08	35	111	6910	5.3359073359073355	0.9979577604314324	0.5389337471012675	65.94098585661415
KEGG_PATHWAY	hsa04725:Cholinergic synapse	3	4.166666666666666	0.10296603108317165	Q9UBI6, P62873, Q9UK08	35	111	6910	5.3359073359073355	0.9979577604314324	0.5389337471012675	65.94098585661415
KEGG_PATHWAY	hsa04724:Glutamatergic synapse	3	4.166666666666666	0.10766277767474866	Q9UBI6, P62873, Q9UK08	35	114	6910	5.195488721804511	0.9984859036050863	0.5139468914047146	67.66793549411013
KEGG_PATHWAY	hsa04728:Dopaminergic synapse	3	4.166666666666666	0.13030668720430033	Q9UBI6, P62873, Q9UK08	35	128	6910	4.627232142857143	0.9996501600102013	0.5487814504274031	74.93979003387494
KEGG_PATHWAY	hsa05034:Alcoholism	3	4.166666666666666	0.2161132009055347	Q9UBI6, P62873, Q9UK08	35	177	6910	3.3462469733656173	0.9999990614854749	0.7168346619532173	91.05011163065515
KEGG_PATHWAY	hsa04062:Chemokine signaling pathway	3	4.166666666666666	0.23252727536220646	Q9UBI6, P62873, Q9UK08	35	186	6910	3.184331797235023	0.9999997190764506	0.7155217863125756	92.74361214318174
KEGG_PATHWAY	hsa04014:Ras signaling pathway	3	4.166666666666666	0.3060949800194339	Q9UBI6, P62873, Q9UK08	35	226	6910	2.6207332490518334	0.9999999991002918	0.7985525996812175	97.32740296717711
KEGG_PATHWAY	hsa04151:PI3K-Akt signaling pathway	3	4.166666666666666	0.5120556308199607	Q9UBI6, P62873, Q9UK08	35	345	6910	1.7167701863354037	1.0	0.9461455023586617	99.91851777502224
KEGG_PATHWAY	hsa05200:Pathways in cancer	3	4.166666666666666	0.5840266288149472	Q9UBI6, P62873, Q9UK08	35	393	6910	1.5070883315158126	1.0	0.9643180144111695	99.98324672416322
UP_KEYWORDS	Transducer	3	4.166666666666666	0.8224778957859039	Q9UBI6, P62873, Q9UK08	72	899	20581	0.953883945124212	1.0	0.9986585498394697	99.99999993870956
Ion transmembrane transport	Enrichment Score: 0.8078953183140496				Q12797, P27824, 6277, O95202, Q7L5N7, P16615, Q9HD20,
Category	Term	Count	%	PValue	Genes	List Total	Pop Hits	Pop Total	Fold Enrichment	Bonferroni	Benjamini	FDR
GOTERM_BP_DIRECT	GO:0034220~ion transmembrane transport	4	5.555555555555555	0.055393125251495964	Q12797, 6277, Q9HD20, P16615	70	210	16792	4.5692517006802715	0.9999999999972313	0.8708948895890231	55.63624682418655
INTERPRO	IPR018247:EF-Hand 1, calcium-binding site	3	4.166666666666666	0.14185064221846141	6277, O95202, Q7L5N7	70	178	18559	4.4684590690208665	0.9999999999997956	0.999941092561076	85.08714314779638
GOTERM_MF_DIRECT	GO:0005509~calcium ion binding	6	8.333333333333332	0.1689811847244191	Q12797, P27824, 6277, O95202, Q7L5N7, P16615	70	717	16881	2.0180514046622835	1.0	0.993552433217435	90.48959557378788
UP_KEYWORDS	Calcium	6	8.333333333333332	0.18507058093668505	Q12797, P27824, 6277, O95202, Q7L5N7, P16615	72	877	20581	1.9556252375522614	0.9999999999999998	0.7237351128467266	91.88419325741962
INTERPRO	IPR002048:EF-hand domain	3	4.166666666666666	0.20797695077640366	6277, O95202, Q7L5N7	70	228	18559	3.488533834586466	1.0	0.9998645482119056	94.50006800816931
INTERPRO	IPR011992:EF-hand-like domain	3	4.166666666666666	0.2780673319345782	6277, O95202, Q7L5N7	70	279	18559	2.850844854070661	1.0	0.9995815837141765	98.26307489937128
RNA binding	Enrichment Score: 0.7767574784754819				11315, Q9NWH9, 6125, 7458, 56902, Q9NW13, 4682,
Category	Term	Count	%	PValue	Genes	List Total	Pop Hits	Pop Total	Fold Enrichment	Bonferroni	Benjamini	FDR
UP_KEYWORDS	RNA-binding	6	8.333333333333332	0.07944167796257595	11315, Q9NWH9, 6125, 7458, 56902, Q9NW13	72	665	20581	2.5790726817042606	0.9999995289898234	0.4842841636032911	63.78697549364194
GOTERM_MF_DIRECT	GO:0000166~nucleotide binding	4	5.555555555555555	0.17016051554323522	Q9NWH9, 7458, 4682, Q9NW13	70	348	16881	2.7719211822660097	1.0	0.9890891905871682	90.65972804685963
SMART	SM00360:RRM	3	4.166666666666666	0.18300018600526546	Q9NWH9, 7458, Q9NW13	38	212	10057	3.745158887785501	0.9998626697733192	0.9882812019950477	84.90716925742852
INTERPRO	IPR000504:RNA recognition motif domain	3	4.166666666666666	0.2052606544861331	Q9NWH9, 7458, Q9NW13	70	226	18559	3.5194058154235144	1.0	0.9999827920113613	94.26077283058551
INTERPRO	IPR012677:Nucleotide-binding, alpha-beta plait	3	4.166666666666666	0.25736421799529685	Q9NWH9, 7458, Q9NW13	70	264	18559	3.0128246753246755	1.0	0.9997021296122152	97.5309669094494
Nucleotide binding	Enrichment Score: 0.7122628395992427				3035, Q9Y5M8, Q02880, Q96TA2, 4682, P08240, Q9HD20, P16615, Q5K651, ,
Category	Term	Count	%	PValue	Genes	List Total	Pop Hits	Pop Total	Fold Enrichment	Bonferroni	Benjamini	FDR
SMART	SM00382:AAA	3	4.166666666666666	0.08897859101990961	Q96TA2, 4682, P08240	38	136	10057	5.838041795665634	0.9834324743325512	0.9834324743325512	58.18235260150081
INTERPRO	IPR003593:AAA+ ATPase domain	3	4.166666666666666	0.09107303265355174	Q96TA2, 4682, P08240	70	136	18559	5.8484243697478995	0.9999999880039884	0.9998904736944948	69.51229622727047
INTERPRO	IPR027417:P-loop containing nucleoside triphosphate hydrolase	5	6.944444444444445	0.4140954541566491	Q9Y5M8, Q96TA2, 4682, Q5K651, P08240	70	879	18559	1.5081261173411342	1.0	0.9999881758429471	99.87060987770732
UP_KEYWORDS	Nucleotide-binding	8	11.11111111111111	0.4218643784634116	3035, Q9Y5M8, Q02880, Q96TA2, 4682, P08240, Q9HD20, P16615	72	1788	20581	1.2789584886900323	1.0	0.9262039178432617	99.87982655793951
ATP binding	Enrichment Score: 0.20060968233588602				3035, Q9Y5M8, Q02880, Q96TA2, 4682, P08240, Q9HD20, P16615, Q8N5K1, P49257, 5537
Category	Term	Count	%	PValue	Genes	List Total	Pop Hits	Pop Total	Fold Enrichment	Bonferroni	Benjamini	FDR
UP_KEYWORDS	Nucleotide-binding	8	11.11111111111111	0.4218643784634116	3035, Q9Y5M8, Q02880, Q96TA2, 4682, P08240, Q9HD20, P16615	72	1788	20581	1.2789584886900323	1.0	0.9262039178432617	99.87982655793951
UP_KEYWORDS	ATP-binding	6	8.333333333333332	0.5288328250484717	3035, Q02880, Q96TA2, 4682, Q9HD20, P16615	72	1391	20581	1.2329858614905342	1.0	0.9664959308772212	99.9902399806848
UP_KEYWORDS	Magnesium	3	4.166666666666666	0.5713891725328165	Q02880, Q9HD20, P16615	72	552	20581	1.5535175120772946	1.0	0.9688092464833221	99.99694538403045
GOTERM_MF_DIRECT	GO:0005524~ATP binding	6	8.333333333333332	0.7426363405189962	3035, Q02880, Q96TA2, 4682, Q9HD20, P16615	70	1495	16881	0.9678547539417105	1.0	0.999999997288021	99.99999678151208
GOTERM_MF_DIRECT	GO:0046872~metal ion binding	8	11.11111111111111	0.7570581527497714	Q02880, Q8N5K1, Q96TA2, 4682, P49257, 5537, Q9HD20, P16615	70	2069	16881	0.9324587447352067	1.0	0.9999999957589906	99.9999984536274
UP_SEQ_FEATURE	nucleotide phosphate-binding region:ATP	3	4.166666666666666	0.8729979044970537	Q02880, Q96TA2, 4682	72	994	20063	0.841004359490275	1.0	1.0	99.99999999977967

## Sheet: Sheet3
Membrane	42		Membrane (44)	4.54545	95.4545
44	2
Proteinexport	4		Protein export (5)	20	80				Down	Up
5	1						BP	Protein export (5)	20	80
Proteoglycans	13		Proteoglycans (14)	7.14286	92.8571			Glycosylation (14)	7.14286	92.8571
14	1							Cell-cell adhesion (8)	25	75
Cell-celladhesion	6		Cell-cell adhesion (8)	25	75			Protein folding (11)	9.09091	90.9091
8	2							GPCR signal transduction (5)	20	80
Proteinfolding	10		Protein folding (11)	9.09091	90.9091			Ion transmembrane transport (7)	14.2857	85.7143
11	1
Mitochondrie	6		Mitochondrie (10)	40	60		MF	RNA binding (7)	71.4286	28.5714
10	4							Nucleotide binding (9)	22.2222	77.7778
GPCRsignaltransduction	4		GPCR signal transduction (5)	20	80			ATP binding (11)	27.2727	72.7273
5	1
Iontransmembranetransport	6		Ion transmembrane transport (7)	14.2857	85.7143		CC	Membrane (44)	4.54545	95.4545
7	1							Mitochondrie (10)	40	60
RNAbinding	2		RNA binding (7)	71.4286	28.5714
7	5
Nucleotidebinding	7		Nucleotide binding (9)	22.2222	77.7778
9	2
ATPbinding	8		ATP binding (11)	27.2727	72.7273
11	3
