# Supplementary material for: Comparison of a human neuronal model proteome upon Japanese encephalitis or West Nile Virus infection and potential role of mosquito saliva in neuropathogenesis
Source: PLoS One. 2020 May 6;15(5):e0232585. doi: 10.1371/journal.pone.0232585 (PMC7202638; doi:10.1371/journal.pone.0232585)
Supplement: S9 Table — Proteins are sorted according to the fold change of the JEV- (or secondly to WNV-) infected cells compared to the untreated mock. (XLSX) [file pone.0232585.s013.xlsx]

## Sheet: Sheet1
Effect	Uniprot #	GeneID #	Gene symbol	Gene name	JEV/Mock FC (adj. pValue)	WNV/Mock FC (adj. pValue)
Up-regulated during JEV infection of SGE treated cells	P32886	1489713	JEV	JEV polyprotein	55.58 (0,00E+00)
	Q96M27	133619	PRRC1	proline rich coiled-coil 1	4.31 (7,97E-03)
	P19525	5610	EIF2AK2	eukaryotic translation initiation factor 2 alpha kinase 2	3.39 (1,23E-05)
	Q5EBM0-4	129607	CMPK2	cytidine/uridine monophosphate kinase 2	3.21 (3,45E-03)
	Q5K651	54809	SAMD9	sterile alpha motif domain containing 9	3.01 (8,75E-08)
	B4DDV1	587	BCAT2	branched chain amino acid transaminase 2	2.95 (3,15E-13)
	P20591	4599	MX1	MX dynamin like GTPase 1	2.67 (8,11E-03)
	Q96B97-3	30011	SH3KBP1	SH3 domain containing kinase binding protein 1	2.49 (5,05E-03)
	O14933	9246	UBE2L6	ubiquitin conjugating enzyme E2 L6	2.42 (5,27E-03)
	D6RB59	11336	EXOC3	exocyst complex component 3	2.31 (6,09E-03)
	Q9H9A6	55631	LRRC40	leucine rich repeat containing 40	2.23 (3,80E-04)
	Q9NPF4	55644	OSGEP	O-sialoglycoprotein endopeptidase	2.15 (3,60E-03)
	Q9BTT0	81611	ANP32E	acidic nuclear phosphoprotein 32 family member E	2.13 (4,86E-03)
	Q9Y3Z3	25939	SAMHD1	SAM and HD domain containing deoxynucleoside triphosphate triphosphohydrolase 1	2.13 (3,41E-12)
	O94763	8725	URI1	URI1 prefoldin like chaperone	2.12 (8,58E-03)
	Q01105-2	6418	SET	SET nuclear proto-oncogene	2.06 (2,75E-03)
	Q15121	8682	PEA15	phosphoprotein enriched in astrocytes 15	2.04 (2,26E-04)
	Q9BZX2	7371	UCK2	uridine-cytidine kinase 2	2.02 (4,29E-05)
	P10599	7295	TXN	thioredoxin	1.93 (2,49E-03)
	Q9H2J4	79031	PDCL3	phosducin like 3	1.93 (6,88E-03)
	P11137-3	4133	MAP2	microtubule associated protein 2	1.89 (5,58E-05)
	O15305	5373	PMM2	phosphomannomutase 2	1.88 (8,69E-04)
	Q9NP97	83658	DYNLRB1	dynein light chain roadblock-type 1	1.84 (3,25E-04)
	Q9H223	30844	EHD4	EH domain containing 4	1.83 (8,80E-07)
	P62280	6205	RPS11	ribosomal protein S11	1.82 (8,63E-03)
	P42574	836	CASP3	caspase 3	1.82 (8,63E-03)
	Q15645	9319	TRIP13	thyroid hormone receptor interactor 13	1.80 (3,19E-03)
	P29692-2	1936	EEF1D	eukaryotic translation elongation factor 1 delta	1.80 (1,17E-04)
	Q9C0B1	79068	FTO	FTO alpha-ketoglutarate dependent dioxygenase	1.77 (5,71E-03)
	Q63HN8	57674	RNF213	ring finger protein 213	1.77 (2,51E-08)
	O95433	10598	AHSA1	activator of Hsp90 ATPase activity 1	1.76 (8,58E-07)
	P46108	1398	CRK	CRK proto-oncogene adaptor protein	1.74 (1,21E-03)
	I3L397	1984	EIF5A	eukaryotic translation initiation factor 5A	1.70 (8,60E-04)
	Q9NZT2-2	11054	OGFR	opioid growth factor receptor	1.70 (2,41E-11)
	P61769	567	B2M	beta-2-microglobulin	1.69 (3,18E-04)
	P62263	6208	RPS14	ribosomal protein S14	1.69 (9,91E-03)
	Q96KQ7-2	10919	EHMT2	euchromatic histone lysine methyltransferase 2	1.69 (4,83E-03)
	O00764	8566	PDXK	pyridoxal pyridoxine vitamin B6 kinase	1.69 (3,23E-03)
	P48163	4199	ME1	malic enzyme 1	1.68 (4,20E-03)
	Q96C19	79180	EFHD2	EF-hand domain family member D2	1.68 (1,88E-04)
	P60891	5631	PRPS1	phosphoribosyl pyrophosphate synthetase 1	1.68 (1,37E-05)
	O14744	10419	PRMT5	protein arginine methyltransferase 5	1.67 (7,69E-05)
	P84077	375	ARF1	ADP ribosylation factor 1	1.67 (1,76E-03)
	P43490	10135	NAMPT	nicotinamide phosphoribosyltransferase	1.66 (2,00E-04)
	P30520	159	ADSS	adenylosuccinate synthase	1.66 (4,41E-04)
	P35244	6119	RPA3	replication protein A3	1.65 (8,93E-03)
	O76003	10539	GLRX3	glutaredoxin 3	1.65 (5,05E-05)
	P60866	6224	RPS20	ribosomal protein S20	1.64 (7,91E-03)
	P61970	10204	NUTF2	nuclear transport factor 2	1.64 (3,87E-04)
	Q13404	387522	TMEM189-UBE2V1	TMEM189-UBE2V1 readthrough	1.62 (1,14E-03)
	P49721	5690	PSMB2	proteasome subunit beta 2	1.62 (7,06E-03)
	P62937	5478	PPIA	peptidylprolyl isomerase A	1.61 (7,92E-03)
	P14174	4282	MIF	macrophage migration inhibitory factor glycosylation-inhibiting factor	1.60 (2,77E-03)
	P13639	1938	EEF2	eukaryotic translation elongation factor 2	1.60 (3,74E-05)
	Q96EK6	64841	GNPNAT1	glucosamine-phosphate N-acetyltransferase 1	1.59 (6,01E-05)
	O43294	7041	TGFB1I1	transforming growth factor beta 1 induced transcript 1	1.59 (5,72E-03)
	Q9NWV4	54987	C1orf123	chromosome 1 open reading frame 123	1.58 (9,85E-03)
	P06733	2023	ENO1	enolase 1	1.58 (2,29E-05)
	Q99471	5204	PFDN5	prefoldin subunit 5	1.57 (4,96E-03)
	P53004	644	BLVRA	biliverdin reductase A	1.57 (1,82E-04)
	P26641	1937	EEF1G	eukaryotic translation elongation factor 1 gamma	1.56 (1,54E-03)
	P30041	9588	PRDX6	peroxiredoxin 6	1.56 (6,55E-04)
	P36871	5236	PGM1	phosphoglucomutase 1	1.56 (9,25E-06)
	P18085	378	ARF4	ADP ribosylation factor 4	1.56 (3,10E-04)
	O00410	3843	IPO5	importin 5	1.55 (1,79E-11)
	B4DQJ8	5226	PGD	phosphogluconate dehydrogenase	1.55 (3,76E-08)
	O95487-2	10427	SEC24B	SEC24 homolog B COPII coat complex component	1.55 (1,38E-04)
	Q3MHD2	124801	LSM12	LSM12 homolog	1.53 (3,98E-04)
	Q13509	10381	TUBB3	tubulin beta 3 class III	1.53 (3,51E-03)
	Q9Y3I0	51493	RTCB	RNA 2'3'-cyclic phosphate and 5'-OH ligase	1.53 (4,65E-05)
	P31939	471	ATIC	5-aminoimidazole-4-carboxamide ribonucleotide formyltransferase/IMP cyclohydrolase	1.52 (5,61E-08)
	P15170-2	2935	GSPT1	G1 to S phase transition 1	1.52 (3,82E-04)
	Q15181	5464	PPA1	pyrophosphatase inorganic 1	1.52 (1,16E-03)
	P40227	908	CCT6A	chaperonin containing TCP1 subunit 6A	1.51 (3,51E-03)
	O75436	9559	VPS26A	VPS26 retromer complex component A	1.51 (5,02E-03)
	P28838-2	51056	LAP3	leucine aminopeptidase 3	1.51 (1,46E-07)
	Q9Y316	51072	MEMO1	mediator of cell motility 1	1.51 (1,25E-03)
	Q16658	6624	FSCN1	fascin actin-bundling protein 1	1.51 (3,57E-05)
	Q9BUB1	5576	PRKAR2A	protein kinase cAMP-dependent type II regulatory subunit alpha	1.51 (4,17E-03)
	Q2TAM5	5970	RELA	RELA proto-oncogene NF-kB subunit	1.51 (5,79E-03)
	O15067	5198	PFAS	phosphoribosylformylglycinamidine synthase	1.50 (6,35E-06)
	Q9NPQ8-4	60626	RIC8A	RIC8 guanine nucleotide exchange factor A	1.50 (5,47E-03)
Up-regulated during JEV and WNV infection of SGE treated cells	O14879	3437	IFIT3	interferon induced protein with tetratricopeptide repeats 3	15.31 (0,00E+00)	7.42 (0.00E+00)
	P09914	3434	IFIT1	interferon induced protein with tetratricopeptide repeats 1	15.04 (0,00E+00)	7.51 (0.23E-09)
	P05161	9636	ISG15	ISG15 ubiquitin-like modifier	11.89 (1,45E-12)	4.80 (0.11E-06)
	Q6GMV3	391356	PTRHD1	peptidyl-tRNA hydrolase domain containing 1	4.94 (6,52E-04)	3.87 (0.31E-03)
	Q9Y6K5	4940	OAS3	2'-5'-oligoadenylate synthetase 3	4.83 (0,00E+00)	2.57 (0.46E-12)
	P42224	6772	STAT1	signal transducer and activator of transcription 1	4.81 (0,00E+00)	3.20 (0.00E+00)
	Q00978	10379	IRF9	interferon regulatory factor 9	3.61 (1,80E-05)	2.87 (0.02E-03)
	E5RGQ3	51389	RWDD1	RWD domain containing 1	3.26 (7,33E-03)	2.83 (0.31E-03)
	Q9Y6G9	51143	DYNC1LI1	dynein cytoplasmic 1 light intermediate chain 1	2.77 (4,51E-06)	2.25 (0.03E-03)
	Q9BQE5	23780	APOL2	apolipoprotein L2	2.65 (1,31E-04)	1.96 (0.46E-03)
	Q8WUP2-3	54751	FBLIM1	filamin binding LIM protein 1	2.55 (4,97E-03)	2.93 (0.25E-03)
	Q9BUF5	84617	TUBB6	tubulin beta 6 class V	2.50 (6,44E-05)	2.23 (0.03E-03)
	Q9NUQ6-2	26010	SPATS2L	spermatogenesis associated serine rich 2 like	2.49 (1,04E-11)	2.35 (0.11E-09)
	P30085	51727	CMPK1	cytidine/uridine monophosphate kinase 1	2.37 (3,99E-03)	2.36 (0.22E-03)
	Q5QNY5	5824	PEX19	peroxisomal biogenesis factor 19	2.33 (3,89E-04)	2.14 (0.18E-03)
	P31946-2	7529	YWHAB	tyrosine 3-monooxygenase/tryptophan 5-monooxygenase activation protein beta	2.24 (8,21E-06)	2.06 (0.01E-03)
	P62942	2280	FKBP1A	FK506 binding protein 1A	2.14 (5,92E-05)	2.25 (6.16E-06)
	P29373	1382	CRABP2	cellular retinoic acid binding protein 2	2.02 (3,32E-05)	1.83 (0.10E-03)
	Q15056-2	7458	EIF4H	eukaryotic translation initiation factor 4H	1.98 (6,55E-06)	1.88 (0.01E-03)
	H0YAH1	9464	HAND2	heart and neural crest derivatives expressed 2	1.97 (5,11E-03)	1.81 (0.37E-03)
	Q01995	6876	TAGLN	transgelin	1.97 (4,95E-08)	1.94 (0.05E-06)
	Q9BRF8	55313	CPPED1	calcineurin like phosphoesterase domain containing 1	1.96 (3,84E-04)	1.95 (0.07E-03)
	P37802	8407	TAGLN2	transgelin 2	1.95 (3,55E-04)	1.72 (0.25E-03)
	A6NDG6	283871	PGP	phosphoglycolate phosphatase	1.95 (1,96E-03)	1.77 (0.37E-03)
	Q14331	2483	FRG1	FSHD region gene 1	1.93 (1,58E-03)	1.93 (0.07E-03)
	F8W9S7	26130	GAPVD1	GTPase activating protein and VPS9 domains 1	1.93 (5,10E-03)	2.09 (0.14E-03)
	R4GN98	6277	S100A6	S100 calcium binding protein A6	1.91 (8,05E-03)	2.26 (0.19E-03)
	Q9H3K6	107984053	LOC107984053	bolA-like protein 2	1.90 (4,49E-11)	1.79 (0.70E-09)
	P18669	5223	PGAM1	phosphoglycerate mutase 1	1.90 (2,90E-04)	1.68 (0.20E-03)
	Q12765	9805	SCRN1	secernin 1	1.88 (4,03E-06)	1.63 (0.03E-03)
	P09455	5947	RBP1	retinol binding protein 1	1.86 (4,42E-06)	1.60 (0.04E-03)
	P31150	2664	GDI1	GDP dissociation inhibitor 1	1.85 (1,22E-05)	1.79 (7.49E-06)
	O43592	11260	XPOT	exportin for tRNA	1.85 (1,94E-06)	1.58 (0.04E-03)
	P21980	7052	TGM2	transglutaminase 2	1.79 (5,92E-09)	1.82 (2.25E-09)
	Q15942	7791	ZYX	zyxin	1.79 (7,07E-09)	1.73 (0.04E-06)
	O00299	1192	CLIC1	chloride intracellular channel 1	1.78 (1,16E-07)	1.73 (0.18E-06)
	P68402	5049	PAFAH1B2	platelet activating factor acetylhydrolase 1b catalytic subunit 2	1.78 (5,06E-06)	1.69 (0.01E-03)
	O60701	7358	UGDH	UDP-glucose 6-dehydrogenase	1.78 (3,56E-06)	1.79 (0.83E-06)
	Q99497	11315	PARK7	Parkinsonism associated deglycase	1.77 (6,92E-06)	1.90 (0.46E-06)
	O95486	10802	SEC24A	SEC24 homolog A COPII coat complex component	1.76 (4,03E-04)	1.60 (0.08E-03)
	O95340	9060	PAPSS2	3'-phosphoadenosine 5'-phosphosulfate synthase 2	1.76 (9,09E-06)	1.51 (0.09E-03)
	Q16222-3	6675	UAP1	UDP-N-acetylglucosamine pyrophosphorylase 1	1.74 (2,19E-06)	2.06 (2.25E-09)
	Q96EM0	112849	L3HYPDH	trans-L-3-hydroxyproline dehydratase	1.74 (1,90E-03)	1.95 (0.05E-03)
	Q96C90	26472	PPP1R14B	protein phosphatase 1 regulatory inhibitor subunit 14B	1.73 (6,95E-03)	2.83 (0.02E-03)
	Q96HC4	10611	PDLIM5	PDZ and LIM domain 5	1.72 (1,22E-08)	1.73 (0.02E-06)
	Q9Y570	51400	PPME1	protein phosphatase methylesterase 1	1.71 (1,22E-11)	1.63 (0.15E-09)
	P78417	9446	GSTO1	glutathione S-transferase omega 1	1.71 (1,64E-06)	1.71 (0.62E-06)
	A0AVT1	55236	UBA6	ubiquitin like modifier activating enzyme 6	1.71 (1,41E-08)	1.57 (0.51E-06)
	P52788	6611	SMS	spermine synthase	1.71 (9,02E-04)	1.53 (0.46E-03)
	Q96IJ6	29926	GMPPA	GDP-mannose pyrophosphorylase A	1.70 (9,50E-04)	1.58 (0.23E-03)
	O95373	10527	IPO7	importin 7	1.70 (5,79E-07)	1.59 (3.15E-06)
	P30046	1652	DDT	D-dopachrome tautomerase	1.70 (6,71E-04)	1.51 (0.31E-03)
	P29218	3612	IMPA1	inositol monophosphatase 1	1.69 (4,41E-04)	1.54 (0.27E-03)
	P24666	52	ACP1	acid phosphatase 1 soluble	1.69 (1,42E-06)	1.63 (1.21E-06)
	P04083	301	ANXA1	annexin A1	1.67 (3,19E-05)	1.70 (4.72E-06)
	F8VUX1	4673	NAP1L1	nucleosome assembly protein 1 like 1	1.67 (4,00E-05)	1.62 (0.02E-03)
	Q13642-1	2273	FHL1	four and a half LIM domains 1	1.67 (1,94E-07)	1.71 (0.02E-06)
	O94855	9871	SEC24D	SEC24 homolog D COPII coat complex component	1.65 (4,50E-08)	1.63 (0.07E-06)
	O60664	10226	PLIN3	perilipin 3	1.64 (1,39E-06)	1.56 (2.94E-06)
	P12429	306	ANXA3	annexin A3	1.64 (4,37E-03)	1.76 (0.09E-03)
	F8VVL1	8562	DENR	density regulated re-initiation and release factor	1.64 (2,30E-03)	1.85 (0.03E-03)
	Q06210-2	2673	GFPT1	glutamine--fructose-6-phosphate transaminase 1	1.63 (9,04E-09)	1.64 (8.25E-09)
	P40925	4190	MDH1	malate dehydrogenase 1	1.63 (3,74E-04)	1.52 (0.17E-03)
	P17812	1503	CTPS1	CTP synthase 1	1.62 (3,10E-05)	1.51 (0.04E-03)
	E5RIW3	6902	TBCA	tubulin folding cofactor A	1.62 (8,76E-03)	1.80 (0.11E-03)
	Q9UHD1	26973	CHORDC1	cysteine and histidine rich domain containing 1	1.60 (3,38E-05)	1.52 (0.02E-03)
	P17174	2805	GOT1	glutamic-oxaloacetic transaminase 1	1.59 (3,22E-07)	1.59 (0.10E-06)
	Q9H773	79077	DCTPP1	dCTP pyrophosphatase 1	1.58 (9,68E-03)	1.84 (0.14E-03)
	Q9Y281	1073	CFL2	cofilin 2	1.58 (1,80E-04)	1.90 (0.46E-06)
	Q01813	5214	PFKP	phosphofructokinase platelet	1.58 (5,53E-09)	1.55 (0.02E-06)
	Q9NYL2-2	51776	ZAK	sterile alpha motif and leucine zipper containing kinase AZK	1.56 (7,94E-03)	1.79 (0.08E-03)
	Q9UNF0-2	11252	PACSIN2	protein kinase C and casein kinase substrate in neurons 2	1.56 (3,88E-03)	1.63 (0.13E-03)
	O43765	6449	SGTA	small glutamine rich tetratricopeptide repeat containing alpha	1.55 (9,62E-04)	1.55 (0.05E-03)
	Q96P70	55705	IPO9	importin 9	1.55 (6,54E-03)	1.55 (0.39E-03)
	P08758	308	ANXA5	annexin A5	1.55 (4,42E-03)	1.67 (0.08E-03)
	Q9NR45	54187	NANS	N-acetylneuraminate synthase	1.55 (1,27E-03)	1.55 (0.09E-03)
	P15104	2752	GLUL	glutamate-ammonia ligase	1.54 (8,35E-04)	2.00 (0.50E-06)
	Q9BRA2	84817	TXNDC17	thioredoxin domain containing 17	1.54 (2,69E-06)	1.62 (0.13E-06)
	P50395	2665	GDI2	GDP dissociation inhibitor 2	1.53 (1,60E-04)	1.53 (0.03E-03)
	P61221	6059	ABCE1	ATP binding cassette subfamily E member 1	1.53 (1,05E-04)	1.56 (8.35E-06)
	P13693	7178	TPT1	tumor protein translationally-controlled 1	1.52 (3,62E-05)	1.67 (0.58E-06)
	Q9UN86-2	9908	G3BP2	G3BP stress granule assembly factor 2	1.52 (1,52E-03)	1.63 (0.02E-03)
	Q14192	2274	FHL2	four and a half LIM domains 2	1.50 (4,77E-03)	2.02 (3.70E-06)
	Q9BWU0	22950	SLC4A1AP	solute carrier family 4 member 1 adaptor protein	1.50 (9,32E-03)	1.71 (0.09E-03)
Up-regulated during WNV infection of SGE treated cells	P06935	912267	WNV	WNV polyprotein		314. (2.28E-06)
	P46976-2	2992	GYG1	glycogenin 1		2.70 (0.10E-03)
	Q3ZCM7	347688	TUBB8	tubulin beta 8 class VIII		2.30 (0.03E-03)
	P30419	4836	NMT1	N-myristoyltransferase 1		2.27 (0.02E-03)
	Q86XZ4	65244	SPATS2	spermatogenesis associated serine rich 2		2.15 (0.36E-06)
	Q9GZP4-2	57095	PITHD1	PITH domain containing 1		2.03 (0.34E-03)
	Q13325	24138	IFIT5	interferon induced protein with tetratricopeptide repeats 5		2.01 (0.09E-06)
	Q04837	6742	SSBP1	single stranded DNA binding protein 1		2.00 (0.67E-06)
	P04792	3315	HSPB1	heat shock protein family B small member 1		1.97 (0.30E-09)
	P49366	1725	DHPS	deoxyhypusine synthase		1.97 (0.24E-03)
	P46937-5	10413	YAP1	Yes associated protein 1		1.93 (0.28E-03)
	Q9P0S9	51522	TMEM14C	transmembrane protein 14C		1.93 (0.06E-03)
	P08243-3	440	ASNS	asparagine synthetase glutamine-hydrolyzing		1.91 (0.02E-06)
	Q9BV57	55256	ADI1	acireductone dioxygenase 1		1.84 (0.12E-03)
	O00743	5537	PPP6C	protein phosphatase 6 catalytic subunit		1.83 (2.63E-06)
	P0DMV8	3303	HSPA1A	heat shock protein family A Hsp70 member 1A		1.81 (0.34E-09)
	O95817	9531	BAG3	BCL2 associated athanogene 3		1.79 (0.10E-03)
	P49591	6301	SARS	seryl-tRNA synthetase		1.77 (2.23E-06)
	Q9H832	65264	UBE2Z	ubiquitin conjugating enzyme E2 Z		1.76 (0.39E-06)
	Q00341	3069	HDLBP	high density lipoprotein binding protein		1.72 (0.08E-12)
	Q92572	1176	AP3S1	adaptor related protein complex 3 sigma 1 subunit		1.70 (0.39E-03)
	P67809	4904	YBX1	Y-box binding protein 1		1.68 (0.16E-09)
	Q9Y5P6	29925	GMPPB	GDP-mannose pyrophosphorylase B		1.68 (0.07E-03)
	P21291	1465	CSRP1	cysteine and glycine rich protein 1		1.68 (0.18E-03)
	P32321	1635	DCTD	dCMP deaminase		1.67 (0.13E-03)
	Q8WVJ2	134492	NUDCD2	NudC domain containing 2		1.66 (0.31E-03)
	P22061	5110	PCMT1	protein-L-isoaspartate D-aspartate O-methyltransferase		1.66 (0.13E-03)
	O75083	9948	WDR1	WD repeat domain 1		1.65 (1.26E-09)
	P23588	1975	EIF4B	eukaryotic translation initiation factor 4B		1.64 (0.13E-03)
	Q99961	6455	SH3GL1	SH3 domain containing GRB2 like 1, endophilin A2		1.63 (0.02E-03)
	O95394	5238	PGM3	phosphoglucomutase 3		1.60 (0.03E-03)
	Q14157-1	9898	UBAP2L	ubiquitin associated protein 2 like		1.59 (0.02E-06)
	P31749	207	AKT1	AKT serine/threonine kinase 1		1.59 (6.22E-06)
	P60900	5687	PSMA6	proteasome subunit alpha 6		1.59 (0.60E-09)
	Q9Y617	29968	PSAT1	phosphoserine aminotransferase 1		1.59 (0.04E-03)
	E9PGT6	10920	COPS8	COP9 signalosome subunit 8		1.59 (0.10E-03)
	Q9UKK9	11164	NUDT5	nudix hydrolase 5		1.58 (0.29E-03)
	P78330	5723	PSPH	phosphoserine phosphatase		1.58 (0.03E-03)
	Q9C0C9	63893	UBE2O	ubiquitin conjugating enzyme E2 O		1.58 (0.05E-03)
	P56545	1488	CTBP2	C-terminal binding protein 2		1.58 (0.42E-03)
	Q9Y696	25932	CLIC4	chloride intracellular channel 4		1.58 (0.06E-03)
	P48507	2730	GCLM	glutamate-cysteine ligase modifier subunit		1.57 (0.09E-03)
	Q14315	2318	FLNC	filamin C		1.57 (0.00E+00)
	P24534	1933	EEF1B2	eukaryotic translation elongation factor 1 beta 2		1.57 (0.09E-03)
	Q9H4A4	6051	RNPEP	arginyl aminopeptidase		1.56 (0.25E-09)
	Q13043-2	6789	STK4	serine/threonine kinase 4		1.56 (0.39E-03)
	O75935-3	11258	DCTN3	dynactin subunit 3		1.56 (0.23E-03)
	P43034	5048	PAFAH1B1	platelet activating factor acetylhydrolase 1b regulatory subunit 1		1.54 (0.01E-03)
	F8VZJ2	4666	NACA	nascent polypeptide-associated complex alpha subunit		1.54 (0.47E-03)
	P60981	11034	DSTN	destrin, actin depolymerizing factor		1.54 (0.10E-03)
	Q13564	8883	NAE1	NEDD8 activating enzyme E1 subunit 1		1.53 (0.09E-03)
	P00441	6647	SOD1	superoxide dismutase 1, soluble		1.53 (0.23E-03)
	P09382	3956	LGALS1	galectin 1		1.53 (0.12E-03)
	Q96IU4	84836	ABHD14B	abhydrolase domain containing 14B		1.53 (8.28E-06)
	Q12904	9255	AIMP1	aminoacyl tRNA synthetase complex interacting multifunctional protein 1		1.52 (0.05E-03)
	P25685	3337	DNAJB1	DnaJ heat shock protein family Hsp40 member B1		1.52 (0.09E-03)
	P12955	5184	PEPD	peptidase D		1.52 (0.02E-03)
	F5H365	10484	SEC23A	Sec23 homolog A, coat complex II component		1.51 (0.95E-06)
	P53041	5536	PPP5C	protein phosphatase 5 catalytic subunit		1.51 (0.02E-03)
	Q16851	7360	UGP2	UDP-glucose pyrophosphorylase 2		1.51 (0.32E-06)
	P28066	5686	PSMA5	proteasome subunit alpha 5		1.50 (0.13E-03)
	P09936	7345	UCHL1	ubiquitin C-terminal hydrolase L1		1.50 (0.14E-03)
	P11413	2539	G6PD	glucose-6-phosphate dehydrogenase		1.50 (0.01E-03)
