# Supplementary material for: Comparison of a human neuronal model proteome upon Japanese encephalitis or West Nile Virus infection and potential role of mosquito saliva in neuropathogenesis
Source: PLoS One. 2020 May 6;15(5):e0232585. doi: 10.1371/journal.pone.0232585 (PMC7202638; doi:10.1371/journal.pone.0232585)
Supplement: S10 Table — Proteins are sorted according to the fold change of the JEV- (or secondly to WNV-) infected cells compared to the untreated mock. (XLSX) [file pone.0232585.s014.xlsx]

## Sheet: Sheet1
Effect	Uniprot #	GeneID #	Gene symbol	Gene name	JEV/Mock FC (adj. pValue)	WNV/Mock FC (adj. pValue)
Down-regulated during JEV infection of SGE treated cells	O75964	10632	ATP5L	ATP synthase H+ transporting mitochondrial Fo complex subunit G	3.31 (0.37E-03)
	Q15388	9804	TOMM20	translocase of outer mitochondrial membrane 20	3.25 (0.05E-03)
	Q16610	1893	ECM1	extracellular matrix protein 1	2.94 (0.49E-03)
	Q16706	4124	MAN2A1	mannosidase alpha class 2A member 1	2.52 (0.39E-03)
	Q92506	7923	HSD17B8	hydroxysteroid 17-beta dehydrogenase 8	2.51 (0.34E-03)
	B4E1J0	57326	PBXIP1	PBX homeobox interacting protein 1	2.38 (1.27E-09)
	G3V2N3	5396	PRRX1	paired related homeobox 1	2.31 (0.46E-03)
	P21810	633	BGN	biglycan	2.27 (0.37E-03)
	P51884	4060	LUM	lumican	2.26 (0.12E-03)
	Q9UMX5	29937	NENF	neudesin neurotrophic factor	2.25 (0.10E-03)
	O60563	904	CCNT1	cyclin T1	2.24 (0.39E-03)
	P56134-3	9551	ATP5J2	ATP synthase H+ transporting mitochondrial Fo complex subunit F2	2.19 (0.43E-03)
	E7ETY7	493869	GPX8	glutathione peroxidase 8 putative	2.15 (0.16E-03)
	B7Z4K6	1777	DNASE2	deoxyribonuclease 2 lysosomal	2.13 (0.27E-06)
	P16403	3006	HIST1H1C	histone cluster 1 H1 family member c	2.10 (0.15E-03)
	O15269	10558	SPTLC1	serine palmitoyltransferase long chain base subunit 1	2.08 (0.33E-03)
	Q8N983-4	84545	MRPL43	mitochondrial ribosomal protein L43	2.07 (0.03E-03)
	O00754-2	4125	MAN2B1	mannosidase alpha class 2B member 1	2.06 (0.21E-03)
	B7Z590	1012	CDH13	cadherin 13	1.91 (0.24E-03)
	Q9Y5L4	26517	TIMM13	translocase of inner mitochondrial membrane 13	1.88 (0.03E-03)
	P82663	64432	MRPS25	mitochondrial ribosomal protein S25	1.85 (7.46E-06)
	H7BYW4	8225	GTPBP6	GTP binding protein 6 putative	1.85 (0.26E-03)
	Q9H078-2	81570	CLPB	ClpB homolog mitochondrial AAA ATPase chaperonin	1.83 (1.70E-06)
	Q8N2F6-4	83787	ARMC10	armadillo repeat containing 10	1.83 (0.10E-03)
	P20585	4437	MSH3	mutS homolog 3	1.80 (0.37E-03)
	Q00059	7019	TFAM	transcription factor A mitochondrial	1.80 (0.08E-03)
	Q15906	6944	VPS72	vacuolar protein sorting 72 homolog	1.79 (0.33E-03)
	E9PEP6	8829	NRP1	neuropilin 1	1.79 (0.05E-03)
	Q9NVI7-2	55210	ATAD3A	ATPase family AAA domain containing 3A	1.78 (0.01E-03)
	Q96IX5	84833	USMG5	up-regulated during skeletal muscle growth 5 homolog mouse	1.76 (0.45E-03)
	Q9NX47	54708	2005-03-01	membrane associated ring-CH-type finger 5	1.76 (0.33E-03)
	Q9NVS2	55168	MRPS18A	mitochondrial ribosomal protein S18A	1.75 (0.39E-06)
	Q9BUB7-2	54968	TMEM70	transmembrane protein 70	1.74 (0.24E-03)
	Q9H6W3	79697	C14orf169	chromosome 14 open reading frame 169	1.73 (6.26E-06)
	O15446	10849	CD3EAP	CD3e molecule associated protein	1.72 (0.03E-03)
	B4DJV5	11137	PWP1	PWP1 homolog endonuclein	1.71 (0.30E-03)
	P22830	2235	FECH	ferrochelatase	1.70 (0.23E-03)
	Q99623	11331	PHB2	prohibitin 2	1.68 (1.92E-06)
	Q13011	1891	ECH1	enoyl-CoA hydratase 1	1.68 (0.03E-03)
	Q99523	6272	SORT1	sortilin 1	1.67 (0.23E-03)
	Q8WTT2	64318	NOC3L	NOC3 like DNA replication regulator	1.67 (0.01E-03)
	Q9BYC8	64983	MRPL32	mitochondrial ribosomal protein L32	1.67 (0.20E-03)
	Q9NX20	54948	MRPL16	mitochondrial ribosomal protein L16	1.66 (0.50E-03)
	H7BXI1	57488	ESYT2	extended synaptotagmin 2	1.66 (1.19E-06)
	Q9NR28-2	56616	DIABLO	diablo IAP-binding mitochondrial protein	1.66 (0.37E-03)
	P56182	8568	RRP1	ribosomal RNA processing 1	1.64 (0.04E-03)
	Q9UMY1	51406	NOL7	nucleolar protein 7	1.63 (0.19E-03)
	Q15067-2	51	ACOX1	acyl-CoA oxidase 1	1.63 (6.79E-06)
	Q8N1F7	9688	NUP93	nucleoporin 93	1.62 (0.15E-03)
	Q9NX63	54927	CHCHD3	coiled-coil-helix-coiled-coil-helix domain containing 3	1.61 (0.05E-03)
	Q96GQ7	55661	DDX27	DEAD-box helicase 27	1.61 (0.02E-09)
	P53999	10923	SUB1	SUB1 homolog transcriptional regulator	1.61 (0.24E-03)
	E9PNW4	966	CD59	CD59 molecule	1.60 (0.47E-06)
	Q4VXZ8	26063	DECR2	24-dienoyl-CoA reductase 2 peroxisomal	1.59 (0.33E-03)
	E7ETT4	5096	PCCB	propionyl-CoA carboxylase beta subunit	1.58 (0.02E-03)
	Q96EY8	326625	MMAB	methylmalonic aciduria cobalamin deficiency cblB type	1.58 (0.09E-03)
	P55081	4236	MFAP1	microfibrillar associated protein 1	1.58 (0.34E-03)
	Q9NV31	55272	IMP3	IMP3 U3 small nucleolar ribonucleoprotein	1.56 (0.19E-03)
	P24752	38	ACAT1	acetyl-CoA acetyltransferase 1	1.56 (0.03E-03)
	Q53GQ0	51144	HSD17B12	hydroxysteroid 17-beta dehydrogenase 12	1.56 (0.21E-03)
	Q9Y3T9	26155	NOC2L	NOC2 like nucleolar associated transcriptional repressor	1.55 (0.27E-03)
	P61006	4218	RAB8A	RAB8A member RAS oncogene family	1.55 (0.35E-03)
	Q2TAY7	55234	SMU1	DNA replication regulator and spliceosomal factor	1.55 (0.14E-06)
	Q9Y3B7	65003	MRPL11	mitochondrial ribosomal protein L11	1.53 (0.05E-03)
	J3KQG4	2629	GBA	glucosylceramidase beta	1.53 (0.03E-03)
	Q96ER9	79714	CCDC51	coiled-coil domain containing 51	1.53 (0.02E-03)
	O43678	4695	NDUFA2	NADH:ubiquinone oxidoreductase subunit A2	1.52 (0.05E-03)
	P48449	4047	LSS	lanosterol synthase 2-3-oxidosqualene-lanosterol cyclase	1.51 (0.02E-03)
	P62875	5441	POLR2L	RNA polymerase II subunit L	1.51 (0.40E-03)
	Q9NP92	10884	MRPS30	mitochondrial ribosomal protein S30	1.50 (0.29E-03)
	E9PMR4	977	CD151	CD151 molecule Raph blood group	1.50 (0.19E-03)
	Q5QJE6	30836	DNTTIP2	deoxynucleotidyltransferase terminal interacting protein 2	1.50 (0.05E-03)
Down-regulated during JEV and WNV infection of SGE treated cells	P08123	1278	COL1A2	collagen type I alpha 2 chain	6.07 (0.00E+00)	2.30 (0.43E-12)
	Q969I6	55089	SLC38A4	solute carrier family 38 member 4	4.93 (0.12E-03)	3.49 (0.24E-03)
	P02452	1277	COL1A1	collagen type I alpha 1 chain	4.84 (0.00E+00)	2.93 (0.00E+00)
	P33908	4121	MAN1A1	mannosidase alpha class 1A member 1	4.03 (0.28E-03)	6.45 (0.19E-03)
	P55083	4239	MFAP4	microfibrillar associated protein 4	3.64 (6.26E-06)	1.79 (0.43E-03)
	P02461	1281	COL3A1	collagen type III alpha 1 chain	3.55 (0.00E+00)	2.09 (0.79E-12)
	O43854-2	10085	EDIL3	EGF like repeats and discoidin domains 3	3.51 (0.00E+00)	3.31 (0.00E+00)
	Q96CG8	115908	CTHRC1	collagen triple helix repeat containing 1	3.40 (0.00E+00)	2.39 (0.00E+00)
	O95864	9415	FADS2	fatty acid desaturase 2	3.36 (0.10E-12)	4.89 (0.00E+00)
	P39060-2	80781	COL18A1	collagen type XVIII alpha 1 chain	3.10 (1.07E-15)	1.57 (0.02E-03)
	O75094-2	6586	SLIT3	slit guidance ligand 3	3.07 (0.04E-03)	3.54 (0.01E-03)
	Q15113	5118	PCOLCE	procollagen C-endopeptidase enhancer	2.99 (0.00E+00)	1.77 (0.60E-09)
	Q92626	7837	PXDN	peroxidasin	2.78 (0.16E-03)	2.78 (0.10E-03)
	O75063	9917	FAM20B	FAM20B glycosaminoglycan xylosylkinase	2.77 (0.15E-03)	2.90 (0.05E-03)
	P05067-7	351	APP	amyloid beta precursor protein	2.55 (6.54E-06)	2.06 (0.08E-03)
	P12109	1291	COL6A1	collagen type VI alpha 1 chain	2.46 (0.12E-06)	1.56 (0.13E-03)
	Q9HB40	59342	SCPEP1	serine carboxypeptidase 1	2.40 (2.34E-06)	2.41 (1.67E-06)
	Q9H3M7	10628	TXNIP	thioredoxin interacting protein	2.37 (4.07E-06)	6.30 (0.51E-06)
	P63218	2787	GNG5	G protein subunit gamma 5	2.33 (0.15E-03)	2.35 (0.10E-03)
	E9PJK1	975	CD81	CD81 molecule	2.31 (0.04E-03)	2.27 (0.07E-03)
	E9PL01	9789	SPCS2	signal peptidase complex subunit 2	2.31 (0.08E-03)	2.27 (0.09E-03)
	J3KMY5	10577	NPC2	NPC intracellular cholesterol transporter 2	2.19 (0.03E-03)	2.08 (0.02E-03)
	Q99081	6938	TCF12	transcription factor 12	2.14 (0.26E-03)	2.08 (0.28E-03)
	B4DKB2	1889	ECE1	endothelin converting enzyme 1	2.13 (2.03E-06)	2.42 (0.51E-06)
	Q9P032	29078	NDUFAF4	NADH:ubiquinone oxidoreductase complex assembly factor 4	2.09 (0.22E-03)	2.89 (0.02E-03)
	P11234	5899	RALB	RAS like proto-oncogene B	2.09 (0.03E-03)	1.54 (0.50E-03)
	Q07954	4035	LRP1	LDL receptor related protein 1	2.06 (0.00E+00)	2.38 (0.00E+00)
	H7C3P4	2799	GNS	glucosamine N-acetyl-6-sulfatase	2.03 (0.27E-06)	1.92 (1.09E-06)
	P28799	2896	GRN	granulin precursor	2.01 (0.11E-06)	1.75 (2.17E-06)
	Q56VL3	132299	OCIAD2	OCIA domain containing 2	2.00 (5.39E-06)	2.00 (1.73E-06)
	Q15904	537	ATP6AP1	ATPase H+ transporting accessory protein 1	2.00 (4.28E-06)	1.89 (3.01E-06)
	Q9Y5J9	26521	TIMM8B	translocase of inner mitochondrial membrane 8 homolog B	1.99 (1.74E-09)	1.96 (2.25E-09)
	P15144	290	ANPEP	alanyl aminopeptidase membrane	1.98 (0.40E-03)	2.15 (0.12E-03)
	O00560-2	6386	SDCBP	syndecan binding protein	1.98 (5.27E-06)	1.96 (7.37E-06)
	C9JEZ4	10602	CDC42EP3	CDC42 effector protein 3	1.97 (0.04E-03)	2.85 (2.14E-06)
	Q9UBI6	55970	GNG12	G protein subunit gamma 12	1.96 (2.34E-06)	1.70 (0.04E-03)
	Q53EL6-2	27250	PDCD4	programmed cell death 4 neoplastic transformation inhibitor	1.95 (2.95E-06)	1.81 (0.01E-03)
	P15884-2	6925	TCF4	transcription factor 4	1.95 (0.14E-06)	1.99 (0.07E-06)
	Q8IV08	23646	PLD3	phospholipase D family member 3	1.93 (1.18E-06)	2.23 (0.02E-06)
	E9PIM6	7070	THY1	Thy-1 cell surface antigen	1.92 (4.13E-09)	1.75 (0.03E-06)
	F8WF48	7095	SEC62	SEC62 homolog preprotein translocation factor	1.88 (3.47E-06)	2.13 (1.25E-06)
	P35052	2817	GPC1	glypican 1	1.85 (0.25E-03)	2.06 (0.12E-03)
	P24539	515	ATP5F1	ATP synthase H+ transporting	1.83 (0.25E-03)	1.95 (0.05E-03)
	Q9NV96-2	55754	TMEM30A	transmembrane protein 30A	1.81 (2.40E-06)	1.96 (0.79E-06)
	Q12860-2	1272	CNTN1	contactin 1	1.81 (0.02E-06)	2.01 (0.04E-09)
	Q92896	2734	GLG1	golgi glycoprotein 1	1.81 (0.40E-06)	3.35 (0.00E+00)
	P50402	2010	EMD	emerin	1.80 (0.03E-03)	1.92 (0.01E-03)
	Q9Y2Q3	373156	GSTK1	glutathione S-transferase kappa 1	1.80 (0.40E-06)	1.64 (3.44E-06)
	Q96ME7-3	84450	ZNF512	zinc finger protein 512	1.80 (0.01E-03)	1.76 (0.01E-03)
	P10645	1113	CHGA	chromogranin A	1.80 (1.36E-06)	1.72 (1.52E-06)
	P21397-2	4128	MAOA	monoamine oxidase A	1.80 (0.29E-03)	2.56 (0.05E-03)
	P10619	5476	CTSA	cathepsin A	1.79 (0.44E-03)	1.95 (0.24E-03)
	O95168	4710	NDUFB4	NADH:ubiquinone oxidoreductase subunit B4	1.79 (0.10E-03)	1.79 (0.09E-03)
	Q13449	4045	LSAMP	limbic system-associated membrane protein	1.78 (0.07E-03)	2.12 (4.31E-06)
	P09619	5159	PDGFRB	platelet derived growth factor receptor beta	1.78 (1.40E-06)	2.21 (2.10E-09)
	B0V3J0	79042	TSEN34	tRNA splicing endonuclease subunit 34	1.77 (0.26E-03)	1.75 (0.26E-03)
	Q96TA2-3	10730	YME1L1	YME1 like 1 ATPase	1.77 (0.03E-06)	2.06 (0.02E-09)
	D6REQ6	8635	RNASET2	ribonuclease T2	1.76 (0.31E-03)	1.64 (0.28E-03)
	Q86UE4	92140	MTDH	metadherin	1.76 (5.90E-06)	2.07 (0.13E-06)
	Q03135	857	CAV1	caveolin 1	1.75 (0.17E-03)	1.82 (0.09E-03)
	Q7Z2W9	219927	MRPL21	mitochondrial ribosomal protein L21	1.75 (0.08E-03)	1.88 (0.02E-03)
	J3QSH4	7716	VEZF1	vascular endothelial zinc finger 1	1.72 (0.40E-03)	2.05 (0.09E-03)
	Q9Y3Y2-4	26097	CHTOP	chromatin target of PRMT1	1.72 (1.10E-06)	1.60 (7.83E-06)
	P62873	2782	GNB1	G protein subunit beta 1	1.72 (0.49E-03)	2.12 (0.03E-03)
	Q9Y6M9	4715	NDUFB9	NADH:ubiquinone oxidoreductase subunit B9	1.72 (5.64E-06)	1.82 (0.62E-06)
	Q6YHK3	135228	CD109	CD109 molecule	1.72 (0.01E-06)	1.53 (2.24E-06)
	P11117	53	ACP2	acid phosphatase 2 lysosomal	1.71 (0.03E-03)	2.21 (0.33E-06)
	P07305	3005	H1F0	H1 histone family member 0	1.70 (2.21E-06)	1.58 (0.02E-03)
	P05023-4	476	ATP1A1	ATPase Na+/K+ transporting subunit alpha 1	1.70 (0.12E-09)	1.59 (0.01E-06)
	H7C4X9	23613	ZMYND8	zinc finger MYND-type containing 8	1.68 (0.43E-03)	1.80 (0.30E-03)
	Q9NYJ1	51287	COA4	cytochrome c oxidase assembly factor 4 homolog	1.68 (1.55E-06)	1.93 (0.11E-06)
	Q9NWU5	29093	MRPL22	mitochondrial ribosomal protein L22	1.68 (2.01E-06)	1.51 (0.03E-03)
	P27105	2040	STOM	stomatin	1.67 (0.02E-03)	1.58 (0.09E-03)
	P21589	4907	NT5E	5'-nucleotidase ecto	1.67 (0.11E-06)	1.58 (0.81E-06)
	Q7Z2K8	114787	GPRIN1	G protein regulated inducer of neurite outgrowth 1	1.67 (2.98E-06)	2.03 (0.01E-06)
	O00483	4697	NDUFA4	NDUFA4 mitochondrial complex associated	1.66 (0.09E-03)	1.61 (0.12E-03)
	Q9P2E7	57575	PCDH10	protocadherin 10	1.64 (0.10E-03)	1.89 (7.60E-06)
	P01303	4852	NPY	neuropeptide Y	1.64 (0.06E-03)	1.73 (0.03E-03)
	Q12797	444	ASPH	aspartate beta-hydroxylase	1.64 (0.03E-03)	2.02 (0.15E-06)
	Q96KR1	51663	ZFR	zinc finger RNA binding protein	1.64 (0.40E-06)	1.52 (5.66E-06)
	Q9BZF1-3	114882	OSBPL8	oxysterol binding protein like 8	1.63 (0.02E-06)	1.58 (0.01E-06)
	Q6IAA8	55004	LAMTOR1	late endosomal/lysosomal adaptor MAPK and MTOR activator 1	1.63 (0.15E-03)	1.52 (0.41E-03)
	Q14690	22984	PDCD11	programmed cell death 11	1.63 (0.11E-06)	1.76 (0.48E-09)
	O94832	4642	MYO1D	myosin ID	1.62 (0.18E-06)	1.61 (0.62E-06)
	K7EPV0	28958	COA3	cytochrome c oxidase assembly factor 3	1.62 (0.37E-03)	1.90 (0.15E-03)
	B3KSI3	587	BCAT2	branched chain amino acid transaminase 2	1.62 (0.03E-03)	1.67 (0.01E-03)
	P18084	3693	ITGB5	integrin subunit beta 5	1.61 (2.95E-06)	1.66 (0.62E-06)
	P09669	1345	COX6C	cytochrome c oxidase subunit 6C	1.58 (0.17E-03)	2.03 (0.03E-03)
	P35222	1499	CTNNB1	catenin beta 1	1.58 (0.11E-09)	1.67 (0.46E-12)
	Q6ZXV5-2	160418	TMTC3	transmembrane and tetratricopeptide repeat containing 3	1.58 (0.21E-03)	1.74 (0.05E-03)
	Q9NYY8	22868	FASTKD2	FAST kinase domains 2	1.57 (0.32E-03)	1.80 (0.05E-03)
	P17480-2	7343	UBTF	upstream binding transcription factor RNA polymerase I	1.56 (0.29E-03)	1.64 (0.17E-03)
	Q969X6	84916	UTP4	UTP4 small subunit processome component	1.56 (0.36E-03)	1.63 (0.16E-03)
	Q9P0M6	55506	H2AFY2	H2A histone family member Y2	1.55 (1.27E-09)	1.56 (0.36E-09)
	O00567	10528	NOP56	NOP56 ribonucleoprotein	1.54 (0.02E-03)	1.63 (3.70E-06)
	Q02880-2	7155	TOP2B	topoisomerase DNA II beta	1.53 (7.29E-06)	1.61 (0.96E-06)
	Q9H0A0	55226	NAT10	N-acetyltransferase 10	1.53 (0.19E-03)	1.73 (0.02E-03)
	Q4KMQ2	196527	ANO6	anoctamin 6	1.53 (0.74E-06)	1.60 (0.18E-06)
	P13591-1	4684	NCAM1	neural cell adhesion molecule 1	1.53 (0.02E-03)	1.85 (0.05E-06)
	Q13505-3	4580	MTX1	metaxin 1	1.52 (0.03E-03)	1.82 (0.21E-06)
	O00461	27333	GOLIM4	golgi integral membrane protein 4	1.51 (0.04E-03)	1.78 (0.33E-06)
	O15460-2	8974	P4HA2	prolyl 4-hydroxylase subunit alpha 2	1.50 (0.50E-03)	1.53 (0.28E-03)
Down-regulated during WNV infection of SGE treated cells	H3BQR0	10073	SNUPN	snurportin 1		7.22 (0.13E-03)
	K7EKI8	5493	PPL	periplakin		7.07 (0.11E-03)
	B5MC53	4358	MPV17	MPV17, mitochondrial inner membrane protein		5.86 (0.03E-03)
	P60468	10952	SEC61B	Sec61 translocon beta subunit		5.81 (1.25E-09)
	Q9Y6B6	51128	SAR1B	secretion associated Ras related GTPase 1B		5.29 (0.26E-03)
	O60784	10043	TOM1	target of myb1 membrane trafficking protein		4.17 (0.40E-03)
	P19021-2	5066	PAM	peptidylglycine alpha-amidating monooxygenase		4.06 (0.31E-03)
	Q5XKP0	125988	C19orf70	chromosome 19 open reading frame 70		4.04 (0.96E-06)
	Q9UHD2	29110	TBK1	TANK binding kinase 1		3.85 (0.10E-03)
	Q9P0L0	9218	VAPA	VAMP associated protein A		3.84 (1.67E-06)
	O95139	4712	NDUFB6	NADH:ubiquinone oxidoreductase subunit B6		3.02 (0.03E-03)
	Q96AQ6	57326	PBXIP1	PBX homeobox interacting protein 1		2.81 (0.01E-09)
	Q6PL18	29028	ATAD2	ATPase family, AAA domain containing 2		2.65 (0.35E-03)
	Q643R3	254531	LPCAT4	lysophosphatidylcholine acyltransferase 4		2.63 (0.47E-03)
	Q86UV5-2	84196	USP48	ubiquitin specific peptidase 48		2.62 (0.04E-03)
	D6RAN8	51264	MRPL27	mitochondrial ribosomal protein L27		2.62 (0.26E-03)
	O75976	1362	CPD	carboxypeptidase D		2.60 (0.34E-03)
	Q99538	5641	LGMN	legumain		2.59 (0.06E-03)
	P50897	5538	PPT1	palmitoyl-protein thioesterase 1		2.57 (0.03E-03)
	H0YI58	51290	ERGIC2	ERGIC and golgi 2		2.54 (0.12E-03)
	H7C2J3	151393	RMDN2	regulator of microtubule dynamics 2		2.50 (0.10E-03)
	P61619	29927	SEC61A1	Sec61 translocon alpha 1 subunit		2.50 (0.42E-03)
	Q9Y6W5-2	10163	WASF2	WAS protein family member 2		2.47 (0.83E-06)
	P78357	8506	CNTNAP1	contactin associated protein 1		2.46 (0.17E-03)
	P28370	6594	SMARCA1	SWI/SNF related, matrix associated, actin dependent regulator of chromatin, subfamily a, member 1		2.37 (0.36E-03)
	Q9NWU2	54994	GID8	GID complex subunit 8 homolog		2.37 (0.39E-03)
	P36954	5438	POLR2I	RNA polymerase II subunit I		2.37 (0.02E-03)
	Q9NRL2-2	11177	BAZ1A	bromodomain adjacent to zinc finger domain 1A		2.36 (0.26E-03)
	Q6EMK4	114990	VASN	vasorin		2.28 (0.03E-03)
	G3V5L1	4149	MAX	MYC associated factor X		2.24 (0.24E-03)
	Q9UHA3	51187	RSL24D1	ribosomal L24 domain containing 1		2.21 (0.16E-03)
	Q13641	7162	TPBG	trophoblast glycoprotein		2.19 (0.48E-03)
	P07858	1508	CTSB	cathepsin B		2.10 (0.91E-06)
	Q16718	4698	NDUFA5	NADH:ubiquinone oxidoreductase subunit A5		2.09 (0.12E-03)
	O14773	1200	TPP1	tripeptidyl peptidase 1		2.09 (0.21E-03)
	P80404	18	ABAT	4-aminobutyrate aminotransferase		2.07 (0.04E-03)
	H7C4B7	1718	DHCR24	24-dehydrocholesterol reductase		2.04 (0.17E-03)
	Q9BU23-3	91289	LMF2	lipase maturation factor 2		2.03 (0.24E-03)
	O00264	10857	PGRMC1	progesterone receptor membrane component 1		2.02 (5.76E-06)
	O00165-5	10456	HAX1	HCLS1 associated protein X-1		2.01 (0.05E-03)
	O95167	4696	NDUFA3	NADH:ubiquinone oxidoreductase subunit A3		2.00 (0.24E-03)
	Q14258	7706	TRIM25	tripartite motif containing 25		2.00 (1.28E-06)
	Q9Y680-3	51661	FKBP7	FK506 binding protein 7		2.00 (0.09E-03)
	B1AKC9	2048	EPHB2	EPH receptor B2		2.00 (0.18E-03)
	Q13724-2	7841	MOGS	mannosyl-oligosaccharide glucosidase		1.99 (0.02E-06)
	O94813-3	9353	SLIT2	slit guidance ligand 2		1.94 (0.10E-03)
	P10643	730	C7	complement C7		1.93 (0.03E-03)
	P42167	7112	TMPO	thymopoietin		1.93 (8.52E-09)
	Q8TDD1	79039	DDX54	DEAD-box helicase 54		1.92 (0.09E-03)
	Q15738	50814	NSDHL	NADP dependent steroid dehydrogenase-like		1.89 (0.27E-03)
	Q16850	1595	CYP51A1	cytochrome P450 family 51 subfamily A member 1		1.89 (0.04E-03)
	E7EPM6	2180	ACSL1	acyl-CoA synthetase long-chain family member 1		1.89 (0.42E-03)
	P05534	3105	HLA-A	major histocompatibility complex, class I, A		1.89 (0.25E-03)
	Q96JJ7	54495	TMX3	thioredoxin related transmembrane protein 3		1.88 (0.06E-03)
	O75084	8324	FZD7	frizzled class receptor 7		1.87 (0.17E-03)
	P07099	2052	EPHX1	epoxide hydrolase 1		1.86 (0.02E-06)
	P35221	1495	CTNNA1	catenin alpha 1		1.86 (4.01E-12)
	O00115	1777	DNASE2	deoxyribonuclease 2, lysosomal		1.86 (3.40E-06)
	Q86YP4-2	54815	GATAD2A	GATA zinc finger domain containing 2A		1.86 (0.02E-03)
	Q9BRK5	51150	SDF4	stromal cell derived factor 4		1.85 (0.01E-03)
	Q9BXK5	23786	BCL2L13	BCL2 like 13		1.83 (0.11E-03)
	Q9UPZ6	221981	THSD7A	thrombospondin type 1 domain containing 7A		1.83 (0.40E-03)
	P56199	3672	ITGA1	integrin subunit alpha 1		1.83 (0.12E-06)
	O60831	11230	PRAF2	PRA1 domain family member 2		1.82 (0.47E-03)
	Q13740-2	214	ALCAM	activated leukocyte cell adhesion molecule		1.82 (0.05E-03)
	Q8TEM1	23225	NUP210	nucleoporin 210		1.81 (4.35E-06)
	Q3SXM5-2	83693	HSDL1	hydroxysteroid dehydrogenase like 1		1.81 (0.05E-03)
	H0Y9Y3	171024	SYNPO2	synaptopodin 2		1.81 (6.08E-12)
	P28288	5825	ABCD3	ATP binding cassette subfamily D member 3		1.81 (0.48E-03)
	Q8IXI2-4	55288	RHOT1	ras homolog family member T1		1.80 (0.20E-03)
	P54289-4	781	CACNA2D1	calcium voltage-gated channel auxiliary subunit alpha2delta 1		1.79 (0.01E-03)
	Q9Y394-2	51635	DHRS7	dehydrogenase/reductase 7		1.78 (0.30E-03)
	P04844	6185	RPN2	ribophorin II		1.77 (0.17E-06)
	Q8TB36	54332	GDAP1	ganglioside induced differentiation associated protein 1		1.77 (0.68E-06)
	Q7L5N7	54947	LPCAT2	lysophosphatidylcholine acyltransferase 2		1.77 (0.03E-03)
	Q86WA6-2	670	BPHL	biphenyl hydrolase like		1.76 (0.29E-03)
	Q16795	4704	NDUFA9	NADH:ubiquinone oxidoreductase subunit A9		1.76 (0.05E-03)
	P53007	6576	SLC25A1	solute carrier family 25 member 1		1.76 (0.02E-03)
	P49643	5558	PRIM2	primase DNA subunit 2		1.75 (0.40E-03)
	Q96AG4	55379	LRRC59	leucine rich repeat containing 59		1.74 (0.03E-03)
	Q8N3V7	11346	SYNPO	synaptopodin		1.73 (0.09E-03)
	Q9UHQ9	51706	CYB5R1	cytochrome b5 reductase 1		1.73 (0.03E-03)
	Q9BT22	56052	ALG1	ALG1, chitobiosyldiphosphodolichol beta-mannosyltransferase		1.73 (0.10E-03)
	Q9Y697-2	9054	NFS1	NFS1, cysteine desulfurase		1.71 (0.01E-03)
	Q14160	23513	SCRIB	scribbled planar cell polarity protein		1.71 (0.06E-06)
	Q99519	4758	NEU1	neuraminidase 1		1.71 (0.02E-03)
	Q96KA5-2	81037	CLPTM1L	CLPTM1 like		1.71 (0.15E-03)
	Q09028-3	5928	RBBP4	RB binding protein 4, chromatin remodeling factor		1.71 (0.03E-03)
	P53634	1075	CTSC	cathepsin C		1.70 (7.49E-06)
	P52758	10247	RIDA	reactive intermediate imine deaminase A homolog		1.70 (0.48E-03)
	Q9HC62	59343	SENP2	SUMO1/sentrin/SMT3 specific peptidase 2		1.70 (0.08E-03)
	O60313	4976	OPA1	OPA1, mitochondrial dynamin like GTPase		1.70 (1.14E-06)
	P08473	4311	MME	membrane metalloendopeptidase		1.69 (0.05E-03)
	Q8NBX0	51097	SCCPDH	saccharopine dehydrogenase putative		1.69 (0.32E-03)
	Q9H936	79751	SLC25A22	solute carrier family 25 member 22		1.69 (0.22E-03)
	O95202	3954	LETM1	leucine zipper and EF-hand containing transmembrane protein 1		1.69 (0.71E-06)
	O60341	23028	KDM1A	lysine demethylase 1A		1.69 (0.06E-06)
	Q07065	10970	CKAP4	cytoskeleton associated protein 4		1.68 (1.47E-12)
	P42785	5547	PRCP	prolylcarboxypeptidase		1.67 (0.31E-03)
	Q9C0E8	80856	LNPK	lunapark, ER junction formation factor		1.67 (0.42E-03)
	Q5T3Q7	55127	HEATR1	HEAT repeat containing 1		1.67 (0.02E-03)
	Q6YN16	84263	HSDL2	hydroxysteroid dehydrogenase like 2		1.67 (0.01E-03)
	P11182	1629	DBT	dihydrolipoamide branched chain transacylase E2		1.66 (0.11E-03)
	P04062	2629	GBA	glucosylceramidase beta		1.66 (1.39E-06)
	Q9Y5M8	58477	SRPRB	SRP receptor beta subunit		1.66 (0.05E-03)
	Q9H3N1	81542	TMX1	thioredoxin related transmembrane protein 1		1.66 (0.02E-03)
	Q8WW59	283377	SPRYD4	SPRY domain containing 4		1.65 (0.23E-03)
	E9PKV2	63875	MRPL17	mitochondrial ribosomal protein L17		1.65 (0.01E-03)
	O75367-2	9555	H2AFY	H2A histone family member Y		1.64 (5.13E-09)
	O96008	10452	TOMM40	translocase of outer mitochondrial membrane 40		1.64 (0.19E-03)
	A3KMH1-2	23078	VWA8	von Willebrand factor A domain containing 8		1.64 (0.03E-03)
	Q6NVY1	26275	HIBCH	3-hydroxyisobutyryl-CoA hydrolase		1.64 (0.01E-03)
	Q53H12	55750	AGK	acylglycerol kinase		1.64 (1.44E-06)
	P26006	3675	ITGA3	integrin subunit alpha 3		1.63 (0.03E-03)
	Q9UK08	94235	GNG8	G protein subunit gamma 8		1.63 (0.02E-03)
	Q9P2E9-2	6238	RRBP1	ribosome binding protein 1		1.62 (7.15E-12)
	Q14185	1793	DOCK1	dedicator of cytokinesis 1		1.62 (0.33E-03)
	Q6UWP7-3	253558	LCLAT1	lysocardiolipin acyltransferase 1		1.62 (0.17E-03)
	O94906	24148	PRPF6	pre-mRNA processing factor 6		1.62 (0.01E-06)
	Q9BTV4	79188	TMEM43	transmembrane protein 43		1.62 (0.71E-06)
	E9PF19	26608	TBL2	transducin beta like 2		1.62 (0.04E-03)
	Q14699	23180	RFTN1	raftlin, lipid raft linker 1		1.62 (0.04E-03)
	O43493-4	10618	TGOLN2	trans-golgi network protein 2		1.61 (0.29E-03)
	P06865	3073	HEXA	hexosaminidase subunit alpha		1.61 (0.06E-03)
	P07339	1509	CTSD	cathepsin D		1.61 (2.91E-06)
	Q9H1E5	56255	TMX4	thioredoxin related transmembrane protein 4		1.61 (0.46E-03)
	Q9HC07	55858	TMEM165	transmembrane protein 165		1.61 (0.37E-03)
	Q9NPE3	55505	NOP10	NOP10 ribonucleoprotein		1.61 (0.42E-03)
	P11171-2	2035	EPB41	erythrocyte membrane protein band 4.1		1.60 (0.02E-03)
	O94919	23052	ENDOD1	endonuclease domain containing 1		1.60 (0.09E-03)
	Q709C8-3	54832	VPS13C	vacuolar protein sorting 13 homolog C		1.60 (0.13E-03)
	Q96N66-2	79143	MBOAT7	membrane bound O-acyltransferase domain containing 7		1.59 (0.05E-03)
	Q92522	8971	H1FX	H1 histone family member X		1.59 (0.19E-03)
	P09172	1621	DBH	dopamine beta-hydroxylase		1.59 (0.01E-06)
	Q9NRG7-2	56948	SDR39U1	short chain dehydrogenase/reductase family 39U member 1		1.59 (0.09E-03)
	Q8NBL1	56983	POGLUT1	protein O-glucosyltransferase 1		1.59 (0.26E-03)
	Q9UM00-2	54499	TMCO1	transmembrane and coiled-coil domains 1		1.58 (0.31E-03)
	Q9HD20	57130	ATP13A1	ATPase 13A1		1.58 (0.38E-09)
	O15031	23654	PLXNB2	plexin B2		1.58 (0.01E-03)
	Q9Y2X3	51602	NOP58	NOP58 ribonucleoprotein		1.58 (4.15E-06)
	Q13423	23530	NNT	nicotinamide nucleotide transhydrogenase		1.57 (2.25E-09)
	Q14692	9790	BMS1	BMS1, ribosome biogenesis factor		1.57 (0.19E-03)
	P35611-2	118	ADD1	adducin 1		1.57 (0.17E-03)
	Q9NW13	55131	RBM28	RNA binding motif protein 28		1.57 (0.03E-03)
	P09471-2	2775	GNAO1	G protein subunit alpha o1		1.56 (0.32E-03)
	Q8N5K1	493856	CISD2	CDGSH iron sulfur domain 2		1.56 (0.05E-03)
	P01130-3	3949	LDLR	low density lipoprotein receptor		1.56 (0.01E-03)
	Q14669-4	9320	TRIP12	thyroid hormone receptor interactor 12		1.56 (0.02E-03)
	Q9NSE4	55699	IARS2	isoleucyl-tRNA synthetase 2, mitochondrial		1.56 (5.76E-06)
	P07686	3074	HEXB	hexosaminidase subunit beta		1.56 (0.59E-06)
	O95470	8879	SGPL1	sphingosine-1-phosphate lyase 1		1.55 (0.35E-03)
	Q9NWH9	79811	SLTM	SAFB like transcription modulator		1.55 (0.02E-03)
	P13073	1327	COX4I1	cytochrome c oxidase subunit 4I1		1.54 (0.81E-06)
	O95479	9563	H6PD	hexose-6-phosphate dehydrogenase/glucose 1-dehydrogenase		1.54 (0.37E-03)
	P55809	5019	OXCT1	3-oxoacid CoA-transferase 1		1.54 (0.43E-03)
	P09874	142	PARP1	polyADP-ribose polymerase 1		1.54 (0.01E-03)
	P82914	64960	MRPS15	mitochondrial ribosomal protein S15		1.54 (0.28E-03)
	Q9UIJ7	50808	AK3	adenylate kinase 3		1.54 (0.23E-03)
	Q8IXI1	89941	RHOT2	ras homolog family member T2		1.53 (9.42E-09)
	P12236	293	SLC25A6	solute carrier family 25 member 6		1.53 (0.24E-03)
	Q9BYD1	28998	MRPL13	mitochondrial ribosomal protein L13		1.53 (0.29E-03)
	Q9Y4W6	10939	AFG3L2	AFG3 like matrix AAA peptidase subunit 2		1.53 (6.66E-06)
	Q9UIG0-2	9031	BAZ1B	bromodomain adjacent to zinc finger domain 1B		1.52 (5.25E-06)
	Q6NUK1	29957	SLC25A24	solute carrier family 25 member 24		1.52 (0.47E-03)
	O75477	10613	ERLIN1	ER lipid raft associated 1		1.52 (0.09E-03)
	Q92621	23165	NUP205	nucleoporin 205		1.52 (0.02E-03)
	Q9H9J2	65080	MRPL44	mitochondrial ribosomal protein L44		1.51 (0.25E-03)
	Q9UGP8	11231	SEC63	SEC63 homolog, protein translocation regulator		1.51 (0.24E-03)
	P49257	3998	LMAN1	lectin, mannose binding 1		1.51 (0.33E-03)
	A1L0T0	10994	ILVBL	ilvB acetolactate synthase like		1.51 (0.09E-03)
	Q8N0U8	154807	VKORC1L1	vitamin K epoxide reductase complex subunit 1 like 1		1.51 (0.26E-03)
	Q9UJS0	10165	SLC25A13	solute carrier family 25 member 13		1.50 (0.01E-03)
	P50336	5498	PPOX	protoporphyrinogen oxidase		1.50 (0.48E-03)
	Q9UHG2	27344	PCSK1N	proprotein convertase subtilisin/kexin type 1 inhibitor		1.50 (0.24E-03)
